# Supplementary material for: Bis­(3,5-diamino-4H-1,2,4-triazol-1-ium) 3,4-dioxocyclo­butane-1,2-diolate
Source: Acta Crystallogr Sect E Struct Rep Online. 2013 Feb 6;69(Pt 3):o353–4. doi: 10.1107/S160053681300322X (PMC3588514; doi:10.1107/S160053681300322X)
Supplement: Supplementary file 1 [file e-69-0o353-sup1.cif]

##############################################################################
#                                                                            #
# This CIF contains the data in a paper accepted for publication in          #
# Acta Crystallographica Section E. It conforms to the requirements of       #
# Notes for Authors for Acta Crystallographica Section E, and has been       #
# peer reviewed under the auspices of the IUCr Commission on Journals.       #
#                                                                            #
# Full details of the Crystallographic Information File format               #
# are given in the paper "The Crystallographic Information File (CIF):       #
# a New Standard Archive File for Crystallography" by S. R. Hall, F. H.      #
# Allen and I. D. Brown [Acta Cryst. (1991), A47, 655-685].                  #
#                                                                            #
# The current version of the core CIF dictionary is obtainable from          #
# ftp://ftp.iucr.org/pub/cif_core.dic.                                       #
#                                                                            #
# Software is freely available for graphical display of the structure(s)     #
# in this CIF. For information consult the CIF software page                 #
# http://www.iucr.org/resources/cif/software.                                #
#                                                                            #
# This file may be used for bona fide research purposes within the           #
# scientific community so long as proper attribution is given to the journal # 
# article from which it was obtained.                                        #
#                                                                            #
##############################################################################
data_global
_audit_creation_method     'form.cif (version 2.0)'
_journal_data_validation_number     ?
_journal_date_recd_electronic     2013-01-25
_journal_date_accepted     2013-01-31
_journal_name_full     'Acta Crystallographica, Section E'
_journal_year     2013
_journal_volume     69
_journal_issue      3
_journal_page_first     o353
_journal_page_last     o354
_journal_paper_category     QO
_journal_paper_doi     10.1107/S160053681300322X
_journal_coeditor_code     RZ5040
_publ_contact_author_name     'Prof. Fun, Hoong-Kun'
_publ_contact_author_address
;
      X-ray Crystallography Unit
      School of Physics
      Universiti Sains Malaysia
      11800 USM, Penang
      MALAYSIA
;
_publ_contact_author_email     'hkfun@usm.my'
_publ_contact_author_fax     '604 6579150'
_publ_contact_author_phone     '604 6533652'
_publ_section_title
;
A new supramolecular squarate-bridged compound:
bis(3,5-diamino-4<i>H</i>-1,2,4-triazol-1-ium)
3,4-dioxocyclobutane-1,2-diolate
;
loop_
    _publ_author_name
    _publ_author_footnote
    _publ_author_address
    'Hoong-Kun Fun'
;
      Thomson Reuters ResearcherID: A-3561-2009.
;
;
      X-ray Crystallography Unit
      School of Physics
      Universiti Sains Malaysia
      11800 USM, Penang
      Malaysia
      Department of Pharmaceutical Chemistry
      College of Pharmacy
      King Saud University
      PO Box 2457
      Riyadh 11451
      Saudi Arabia
;
    'Wan-Sin Loh'
;
      Thomson Reuters ResearcherID: C-7581-2009.
;
;
      X-ray Crystallography Unit
      School of Physics
      Universiti Sains Malaysia
      11800 USM, Penang
      Malaysia
;
    'Atim Johnson' ?
;
     H. E. J Research Institute of Chemistry
     International Center for Chemical and Biological Sciences
     University of Karachi
     Karachi, 75720
     Pakistan
     Department of Pure and Applied Chemistry
     University of Calabar
     P. M. B. 1115, Calabar
     Nigeria
;
    'Sammer Yousuf' ?
;
     H. E. J Research Institute of Chemistry
     International Center for Chemical and Biological Sciences
     University of Karachi
     Karachi, 75720
     Pakistan
;
    'Ededet  Eno' ?
;
     Department of Pure and Applied Chemistry
     University of Calabar
     P. M. B. 1115, Calabar
     Nigeria
;
data_I
_audit_creation_method     SHELXL-97
_chemical_name_systematic
;
bis(3,5-diamino-4<i>H</i>-1,2,4-triazol-1-ium)
3,4-dioxocyclobutane-1,2-diolate
;
_chemical_name_common     ?
_chemical_formula_moiety     '2(C2 H6 N5 +), C4 O4 2-'
_chemical_formula_sum     'C8 H12 N10 O4'
_chemical_formula_iupac     '2C2 H6 N5 +, C4 O4 2-'
_chemical_formula_weight     312.28
_chemical_melting_point     ?
_symmetry_cell_setting     monoclinic
_symmetry_space_group_name_H-M     'P 21/c'
_symmetry_space_group_name_Hall     '-P 2ybc'
loop_
    _symmetry_equiv_pos_as_xyz
    'x, y, z'
    '-x, y+1/2, -z+1/2'
    '-x, -y, -z'
    'x, -y-1/2, z-1/2'
_cell_length_a     15.7186(2)
_cell_length_b     11.6533(2)
_cell_length_c     6.86180(10)
_cell_angle_alpha     90.00
_cell_angle_beta     91.7340(10)
_cell_angle_gamma     90.00
_cell_volume     1256.32(3)
_cell_formula_units_Z     4
_cell_measurement_reflns_used     7050
_cell_measurement_theta_min     2.18
_cell_measurement_theta_max     33.66
_cell_measurement_temperature     100.0(10)
_exptl_crystal_description     'block'
_exptl_crystal_colour     'colourless'
_exptl_crystal_size_max     0.44
_exptl_crystal_size_mid     0.20
_exptl_crystal_size_min     0.14
_exptl_crystal_density_diffrn     1.651
_exptl_crystal_density_meas     ?
_exptl_crystal_density_method     'not measured'
_exptl_crystal_F_000     648
_exptl_absorpt_coefficient_mu     0.135
_exptl_absorpt_correction_type     multi-scan
_exptl_absorpt_process_details     '(<i>SADABS</i>; Bruker, 2009)'
_exptl_absorpt_correction_T_min     0.9434
_exptl_absorpt_correction_T_max     0.9817
_exptl_special_details
;
The crystal was placed in the cold stream of an Oxford Cryosystems Cobra
open-flow nitrogen cryostat (Cosier & Glazer, 1986) operating at 100.0(1) K.
;
_diffrn_ambient_temperature     100.00(10)
_diffrn_radiation_type     MoK\a
_diffrn_radiation_wavelength     0.71073
_diffrn_radiation_source     'fine-focus sealed tube'
_diffrn_radiation_monochromator     graphite
_diffrn_measurement_device_type
;
Bruker SMART APEXII CCD area-detector
;
_diffrn_measurement_method     '\f and \w scans'
_diffrn_detector_area_resol_mean     ?
_diffrn_reflns_number     19113
_diffrn_reflns_av_R_equivalents     0.0281
_diffrn_reflns_av_sigmaI/netI     0.0316
_diffrn_reflns_theta_min     1.30
_diffrn_reflns_theta_max     33.67
_diffrn_reflns_theta_full     33.67
_diffrn_measured_fraction_theta_max     0.994
_diffrn_measured_fraction_theta_full     0.994
_diffrn_reflns_limit_h_min     -24
_diffrn_reflns_limit_h_max     23
_diffrn_reflns_limit_k_min     -18
_diffrn_reflns_limit_k_max     12
_diffrn_reflns_limit_l_min     -10
_diffrn_reflns_limit_l_max     10
_diffrn_standards_number     0
_diffrn_standards_interval_count     .
_diffrn_standards_interval_time     .
_diffrn_standards_decay_%     ?
_refine_special_details
;
Refinement of <i>F</i>^2^ against ALL reflections. The weighted <i>R</i>-factor
<i>wR</i> and goodness of fit <i>S</i> are based on <i>F</i>^2^, conventional
<i>R</i>-factors <i>R</i> are based on <i>F</i>, with <i>F</i> set to zero for
negative <i>F</i>^2^. The threshold expression of <i>F</i>^2^ >
\s(<i>F</i>^2^) is used only for calculating <i>R</i>-factors(gt) <i>etc</i>.
and is not relevant to the choice of reflections for refinement.
<i>R</i>-factors based on <i>F</i>^2^ are statistically about twice as large
as those based on <i>F</i>, and <i>R</i>- factors based on ALL data will be
even larger.
;
_reflns_number_total     4965
_reflns_number_gt     3911
_reflns_threshold_expression     I>2\s(I)
_refine_ls_structure_factor_coef     Fsqd
_refine_ls_matrix_type     full
_refine_ls_R_factor_all     0.0548
_refine_ls_R_factor_gt     0.0396
_refine_ls_wR_factor_gt     0.0985
_refine_ls_wR_factor_ref     0.1081
_refine_ls_goodness_of_fit_ref     1.033
_refine_ls_restrained_S_all     1.033
_refine_ls_number_reflns     4965
_refine_ls_number_parameters     247
_refine_ls_number_restraints     0
_refine_ls_hydrogen_treatment     refall
_refine_ls_weighting_scheme     calc
_refine_ls_weighting_details
         'calc w=1/[\s^2^(Fo^2^)+(0.0597P)^2^+0.1328P] where P=(Fo^2^+2Fc^2^)/3'
_atom_sites_solution_hydrogens     geom
_atom_sites_solution_primary     direct
_atom_sites_solution_secondary     difmap
_refine_ls_shift/su_max     0.001
_refine_ls_shift/su_mean     0.000
_refine_diff_density_max     0.430
_refine_diff_density_min     -0.321
_refine_ls_extinction_method     none
_refine_ls_extinction_coef     ?
loop_
    _atom_type_symbol
    _atom_type_description
    _atom_type_scat_dispersion_real
    _atom_type_scat_dispersion_imag
    _atom_type_scat_source
    'C' 'C' 0.0033 0.0016
                         'International Tables Vol C Tables 4.2.6.8 and 6.1.1.4'
    'H' 'H' 0.0000 0.0000
                         'International Tables Vol C Tables 4.2.6.8 and 6.1.1.4'
    'N' 'N' 0.0061 0.0033
                         'International Tables Vol C Tables 4.2.6.8 and 6.1.1.4'
    'O' 'O' 0.0106 0.0060
                         'International Tables Vol C Tables 4.2.6.8 and 6.1.1.4'
_computing_data_collection     'APEX2 (Bruker, 2009)'
_computing_cell_refinement     'SAINT (Bruker, 2009)'
_computing_data_reduction     'SAINT (Bruker, 2009)'
_computing_structure_solution     'SHELXTL (Sheldrick, 2008)'
_computing_structure_refinement     'SHELXTL (Sheldrick, 2008)'
_computing_molecular_graphics     'SHELXTL (Sheldrick, 2008)'
_computing_publication_material
;
SHELXTL (Sheldrick, 2008) and PLATON (Spek, 2009)
;
loop_
    _atom_site_type_symbol
    _atom_site_label
    _atom_site_fract_x
    _atom_site_fract_y
    _atom_site_fract_z
    _atom_site_U_iso_or_equiv
    _atom_site_adp_type
    _atom_site_calc_flag
    _atom_site_refinement_flags
    _atom_site_occupancy
    _atom_site_symmetry_multiplicity
    _atom_site_disorder_assembly
    _atom_site_disorder_group
    O O1 0.21331(4) 1.07699(5) 0.54430(10) 0.01452(13) Uani d . 1 1 . .
    O O2 0.37416(4) 0.94620(5) 0.36357(10) 0.01592(14) Uani d . 1 1 . .
    O O3 0.29531(4) 0.70043(5) 0.48973(11) 0.01665(14) Uani d . 1 1 . .
    O O4 0.13065(4) 0.82957(5) 0.65486(10) 0.01628(14) Uani d . 1 1 . .
    C C1 0.23528(5) 0.97349(7) 0.52898(13) 0.01176(15) Uani d . 1 1 . .
    C C2 0.30810(5) 0.91452(7) 0.44836(13) 0.01202(15) Uani d . 1 1 . .
    C C3 0.27269(5) 0.80280(7) 0.50302(13) 0.01267(16) Uani d . 1 1 . .
    C C4 0.19890(5) 0.86217(7) 0.57988(13) 0.01233(16) Uani d . 1 1 . .
    N N1A -0.07849(5) 0.38750(6) 0.31736(11) 0.01324(15) Uani d . 1 1 . .
    N N2A -0.06499(5) 0.57809(6) 0.31893(11) 0.01364(15) Uani d . 1 1 . .
    N N3A 0.00592(5) 0.52443(6) 0.23974(12) 0.01388(15) Uani d . 1 1 . .
    N N4A -0.19073(5) 0.49920(7) 0.44806(13) 0.01773(17) Uani d . 1 1 . .
    N N5A 0.05462(5) 0.33657(7) 0.17618(13) 0.01821(17) Uani d . 1 1 . .
    C C5A -0.11444(5) 0.49176(7) 0.36330(13) 0.01248(16) Uani d . 1 1 . .
    C C6A -0.00190(5) 0.41097(7) 0.24079(13) 0.01293(16) Uani d . 1 1 . .
    N N1B 0.58254(5) 0.65997(6) 0.21916(11) 0.01269(14) Uani d . 1 1 . .
    N N2B 0.57382(5) 0.84985(6) 0.24748(12) 0.01463(15) Uani d . 1 1 . .
    N N3B 0.49823(5) 0.79658(6) 0.29850(12) 0.01433(15) Uani d . 1 1 . .
    N N4B 0.70576(5) 0.77532(7) 0.14462(12) 0.01499(15) Uani d . 1 1 . .
    N N5B 0.44176(5) 0.60870(7) 0.31739(13) 0.01730(16) Uani d . 1 1 . .
    C C5B 0.62343(5) 0.76414(7) 0.20276(13) 0.01231(16) Uani d . 1 1 . .
    C C6B 0.50327(5) 0.68311(7) 0.27941(13) 0.01274(16) Uani d . 1 1 . .
    H H1N1 -0.1018(10) 0.3160(14) 0.327(2) 0.040(4) Uiso d . 1 1 . .
    H H1N3 0.0528(9) 0.5685(13) 0.204(2) 0.032(4) Uiso d . 1 1 . .
    H H1N4 -0.2223(9) 0.4367(13) 0.460(2) 0.037(4) Uiso d . 1 1 . .
    H H2N4 -0.2172(9) 0.5679(13) 0.456(2) 0.033(4) Uiso d . 1 1 . .
    H H1N5 0.0480(9) 0.2572(13) 0.186(2) 0.037(4) Uiso d . 1 1 . .
    H H2N5 0.1053(10) 0.3664(13) 0.134(2) 0.039(4) Uiso d . 1 1 . .
    H H2N1 0.6019(10) 0.5916(13) 0.193(2) 0.037(4) Uiso d . 1 1 . .
    H H2N3 0.4496(9) 0.8444(13) 0.323(2) 0.037(4) Uiso d . 1 1 . .
    H H3N4 0.7334(8) 0.7088(12) 0.112(2) 0.028(3) Uiso d . 1 1 . .
    H H4N4 0.7362(8) 0.8208(11) 0.2184(19) 0.028(3) Uiso d . 1 1 . .
    H H3N5 0.4482(9) 0.5311(13) 0.295(2) 0.039(4) Uiso d . 1 1 . .
    H H4N5 0.3877(10) 0.6390(14) 0.371(2) 0.044(4) Uiso d . 1 1 . .
loop_
    _atom_site_aniso_label
    _atom_site_aniso_U_11
    _atom_site_aniso_U_22
    _atom_site_aniso_U_33
    _atom_site_aniso_U_12
    _atom_site_aniso_U_13
    _atom_site_aniso_U_23
    O1 0.0142(3) 0.0081(2) 0.0215(3) 0.0007(2) 0.0043(2) -0.0010(2)
    O2 0.0124(3) 0.0102(3) 0.0256(4) -0.0002(2) 0.0086(2) 0.0010(2)
    O3 0.0149(3) 0.0082(3) 0.0272(4) 0.0016(2) 0.0067(2) 0.0004(2)
    O4 0.0124(3) 0.0103(3) 0.0267(4) -0.0010(2) 0.0088(2) -0.0001(2)
    C1 0.0109(3) 0.0092(3) 0.0154(4) -0.0008(3) 0.0023(3) -0.0004(3)
    C2 0.0105(3) 0.0092(3) 0.0165(4) -0.0001(3) 0.0030(3) 0.0002(3)
    C3 0.0115(3) 0.0098(3) 0.0168(4) -0.0001(3) 0.0032(3) 0.0005(3)
    C4 0.0115(3) 0.0091(3) 0.0166(4) -0.0002(3) 0.0035(3) -0.0002(3)
    N1A 0.0128(3) 0.0090(3) 0.0182(4) -0.0020(2) 0.0044(3) 0.0001(3)
    N2A 0.0124(3) 0.0107(3) 0.0180(4) -0.0002(2) 0.0043(3) -0.0002(3)
    N3A 0.0130(3) 0.0091(3) 0.0198(4) -0.0011(2) 0.0053(3) 0.0010(3)
    N4A 0.0149(4) 0.0120(3) 0.0268(5) -0.0015(3) 0.0091(3) -0.0011(3)
    N5A 0.0152(4) 0.0103(3) 0.0297(5) -0.0001(3) 0.0101(3) 0.0001(3)
    C5A 0.0131(4) 0.0102(3) 0.0143(4) -0.0008(3) 0.0021(3) 0.0000(3)
    C6A 0.0132(4) 0.0102(3) 0.0156(4) -0.0014(3) 0.0034(3) 0.0009(3)
    N1B 0.0120(3) 0.0091(3) 0.0172(4) 0.0013(2) 0.0036(3) -0.0021(3)
    N2B 0.0129(3) 0.0115(3) 0.0198(4) 0.0000(3) 0.0055(3) -0.0004(3)
    N3B 0.0118(3) 0.0097(3) 0.0217(4) 0.0009(2) 0.0050(3) -0.0017(3)
    N4B 0.0132(3) 0.0134(3) 0.0186(4) 0.0002(3) 0.0043(3) -0.0025(3)
    N5B 0.0131(3) 0.0121(3) 0.0271(4) -0.0007(3) 0.0062(3) -0.0037(3)
    C5B 0.0139(4) 0.0105(3) 0.0127(4) 0.0004(3) 0.0027(3) -0.0006(3)
    C6B 0.0127(4) 0.0106(3) 0.0150(4) 0.0010(3) 0.0020(3) -0.0012(3)
_geom_special_details
;
All e.s.d.'s (except the e.s.d. in the dihedral angle between two l.s. planes)
are estimated using the full covariance matrix. The cell e.s.d.'s are taken
into account individually in the estimation of e.s.d.'s in distances, angles
and torsion angles; correlations between e.s.d.'s in cell parameters are only
used when they are defined by crystal symmetry. An approximate (isotropic)
treatment of cell e.s.d.'s is used for estimating e.s.d.'s involving l.s.
planes.
;
loop_
    _geom_bond_atom_site_label_1
    _geom_bond_atom_site_label_2
    _geom_bond_site_symmetry_2
    _geom_bond_distance
    _geom_bond_publ_flag
    O1 C1 . 1.2599(10) ?
    O2 C2 . 1.2608(10) ?
    O3 C3 . 1.2490(10) ?
    O4 C4 . 1.2622(10) ?
    C1 C2 . 1.4582(12) ?
    C1 C4 . 1.4642(11) ?
    C2 C3 . 1.4690(12) ?
    C3 C4 . 1.4627(12) ?
    N1A C6A . 1.3559(11) ?
    N1A C5A . 1.3805(11) ?
    N1A H1N1 . 0.913(16) ?
    N2A C5A . 1.3127(11) ?
    N2A N3A . 1.4020(11) ?
    N3A C6A . 1.3280(11) ?
    N3A H1N3 . 0.937(15) ?
    N4A C5A . 1.3513(12) ?
    N4A H1N4 . 0.887(16) ?
    N4A H2N4 . 0.904(15) ?
    N5A C6A . 1.3272(12) ?
    N5A H1N5 . 0.934(15) ?
    N5A H2N5 . 0.922(15) ?
    N1B C6B . 1.3517(11) ?
    N1B C5B . 1.3798(11) ?
    N1B H2N1 . 0.873(15) ?
    N2B C5B . 1.3092(11) ?
    N2B N3B . 1.3947(10) ?
    N3B C6B . 1.3313(11) ?
    N3B H2N3 . 0.965(15) ?
    N4B C5B . 1.3719(12) ?
    N4B H3N4 . 0.919(14) ?
    N4B H4N4 . 0.867(13) ?
    N5B C6B . 1.3305(11) ?
    N5B H3N5 . 0.922(15) ?
    N5B H4N5 . 1.001(15) ?
loop_
    _geom_angle_atom_site_label_1
    _geom_angle_atom_site_label_2
    _geom_angle_atom_site_label_3
    _geom_angle_site_symmetry_1
    _geom_angle_site_symmetry_3
    _geom_angle
    _geom_angle_publ_flag
    O1 C1 C2 . . 134.67(8) ?
    O1 C1 C4 . . 135.90(8) ?
    C2 C1 C4 . . 89.41(6) ?
    O2 C2 C1 . . 134.74(8) ?
    O2 C2 C3 . . 134.50(8) ?
    C1 C2 C3 . . 90.75(7) ?
    O3 C3 C4 . . 135.13(8) ?
    O3 C3 C2 . . 135.81(8) ?
    C4 C3 C2 . . 89.06(6) ?
    O4 C4 C3 . . 134.24(8) ?
    O4 C4 C1 . . 134.98(8) ?
    C3 C4 C1 . . 90.76(7) ?
    C6A N1A C5A . . 106.58(7) ?
    C6A N1A H1N1 . . 125.0(10) ?
    C5A N1A H1N1 . . 128.3(10) ?
    C5A N2A N3A . . 103.37(7) ?
    C6A N3A N2A . . 111.54(7) ?
    C6A N3A H1N3 . . 128.4(9) ?
    N2A N3A H1N3 . . 119.8(9) ?
    C5A N4A H1N4 . . 119.5(10) ?
    C5A N4A H2N4 . . 119.9(9) ?
    H1N4 N4A H2N4 . . 117.5(13) ?
    C6A N5A H1N5 . . 123.2(9) ?
    C6A N5A H2N5 . . 116.8(10) ?
    H1N5 N5A H2N5 . . 119.6(13) ?
    N2A C5A N4A . . 126.16(8) ?
    N2A C5A N1A . . 111.86(8) ?
    N4A C5A N1A . . 121.97(8) ?
    N5A C6A N3A . . 125.85(8) ?
    N5A C6A N1A . . 127.51(8) ?
    N3A C6A N1A . . 106.64(8) ?
    C6B N1B C5B . . 106.58(7) ?
    C6B N1B H2N1 . . 125.0(10) ?
    C5B N1B H2N1 . . 128.4(10) ?
    C5B N2B N3B . . 103.72(7) ?
    C6B N3B N2B . . 111.33(7) ?
    C6B N3B H2N3 . . 129.8(9) ?
    N2B N3B H2N3 . . 118.2(9) ?
    C5B N4B H3N4 . . 116.6(8) ?
    C5B N4B H4N4 . . 113.4(8) ?
    H3N4 N4B H4N4 . . 113.5(11) ?
    C6B N5B H3N5 . . 121.5(9) ?
    C6B N5B H4N5 . . 118.2(9) ?
    H3N5 N5B H4N5 . . 120.3(13) ?
    N2B C5B N4B . . 124.71(8) ?
    N2B C5B N1B . . 111.71(8) ?
    N4B C5B N1B . . 123.58(8) ?
    N5B C6B N3B . . 125.61(8) ?
    N5B C6B N1B . . 127.73(8) ?
    N3B C6B N1B . . 106.64(7) ?
loop_
    _geom_torsion_atom_site_label_1
    _geom_torsion_atom_site_label_2
    _geom_torsion_atom_site_label_3
    _geom_torsion_atom_site_label_4
    _geom_torsion_site_symmetry_1
    _geom_torsion_site_symmetry_2
    _geom_torsion_site_symmetry_3
    _geom_torsion_site_symmetry_4
    _geom_torsion
    _geom_torsion_publ_flag
    O1 C1 C2 O2 . . . . -1.04(18) ?
    C4 C1 C2 O2 . . . . 177.98(11) ?
    O1 C1 C2 C3 . . . . 179.83(10) ?
    C4 C1 C2 C3 . . . . -1.15(7) ?
    O2 C2 C3 O3 . . . . 1.85(19) ?
    C1 C2 C3 O3 . . . . -179.02(11) ?
    O2 C2 C3 C4 . . . . -177.99(11) ?
    C1 C2 C3 C4 . . . . 1.15(7) ?
    O3 C3 C4 O4 . . . . -2.60(18) ?
    C2 C3 C4 O4 . . . . 177.24(10) ?
    O3 C3 C4 C1 . . . . 179.02(11) ?
    C2 C3 C4 C1 . . . . -1.14(7) ?
    O1 C1 C4 O4 . . . . 1.79(19) ?
    C2 C1 C4 O4 . . . . -177.21(11) ?
    O1 C1 C4 C3 . . . . -179.85(11) ?
    C2 C1 C4 C3 . . . . 1.15(7) ?
    C5A N2A N3A C6A . . . . -0.80(9) ?
    N3A N2A C5A N4A . . . . 178.72(9) ?
    N3A N2A C5A N1A . . . . 0.26(9) ?
    C6A N1A C5A N2A . . . . 0.32(10) ?
    C6A N1A C5A N4A . . . . -178.20(8) ?
    N2A N3A C6A N5A . . . . -179.82(9) ?
    N2A N3A C6A N1A . . . . 1.01(10) ?
    C5A N1A C6A N5A . . . . -179.95(9) ?
    C5A N1A C6A N3A . . . . -0.80(10) ?
    C5B N2B N3B C6B . . . . -1.43(10) ?
    N3B N2B C5B N4B . . . . -179.41(8) ?
    N3B N2B C5B N1B . . . . 1.21(10) ?
    C6B N1B C5B N2B . . . . -0.61(10) ?
    C6B N1B C5B N4B . . . . 180.00(8) ?
    N2B N3B C6B N5B . . . . 179.79(9) ?
    N2B N3B C6B N1B . . . . 1.09(10) ?
    C5B N1B C6B N5B . . . . -178.98(9) ?
    C5B N1B C6B N3B . . . . -0.32(9) ?
loop_
    _geom_hbond_atom_site_label_D
    _geom_hbond_atom_site_label_H
    _geom_hbond_atom_site_label_A
    _geom_hbond_site_symmetry_A
    _geom_hbond_distance_DH
    _geom_hbond_distance_HA
    _geom_hbond_distance_DA
    _geom_hbond_angle_DHA
    _geom_hbond_publ_flag
    N1A H1N1 O4 3_566 0.913(16) 1.761(16) 2.6677(9) 171.3(15) yes
    N3A H1N3 O4 4_575 0.937(15) 1.746(15) 2.6734(10) 170.2(14) yes
    N4A H1N4 O3 3_566 0.887(15) 2.003(15) 2.8877(10) 175.2(13) yes
    N4A H2N4 N4B 4_476 0.904(15) 2.565(15) 3.3917(12) 152.3(12) yes
    N5A H1N5 N2A 2_545 0.933(15) 2.105(15) 3.0167(11) 165.3(13) yes
    N5A H2N5 O1 4_575 0.922(15) 1.940(15) 2.8621(11) 177.7(14) yes
    N1B H2N1 O2 2_645 0.874(15) 1.781(15) 2.6485(9) 171.8(15) yes
    N3B H2N3 O2 . 0.965(15) 1.706(15) 2.6637(10) 171.2(14) yes
    N4B H3N4 O1 2_645 0.920(14) 2.065(14) 2.9564(10) 162.8(12) yes
    N4B H4N4 O1 3_676 0.867(13) 2.150(13) 2.9954(10) 164.9(12) yes
    N5B H3N5 N2B 2_645 0.923(15) 2.159(15) 3.0579(11) 164.3(12) yes
    N5B H4N5 O3 . 1.001(16) 1.832(15) 2.8293(10) 174.2(12) yes
_iucr_refine_instructions_details
;
TITL c30_0m in P2(1)/c (100K)
CELL 0.71073  15.7186  11.6533   6.8618  90.000  91.734  90.000
ZERR    4.00   0.0002   0.0002   0.0001   0.000   0.001   0.000
LATT  1
SYMM -X, 0.5+Y, 0.5-Z
SFAC C H N O
UNIT 32 48 40 16
TEMP -173.000
SIZE 0.137 0.198 0.435
L.S. 10
BOND $H
FMAP 2 3 60
EQIV $1 x,3/2-y,-1/2+z
HTAB N5A O1_$1
HTAB N3A O4_$1
EQIV $2 -1+x,3/2-y,1/2+z
HTAB N4A N4B_$2
PLAN 20
ACTA
CONF
WGHT    0.059700    0.132800
FVAR       0.26325
O1    4    0.213308    1.076989    0.544300    11.00000    0.01416    0.00814 =
         0.02148   -0.00104    0.00431    0.00070
O2    4    0.374158    0.946198    0.363565    11.00000    0.01245    0.01017 =
         0.02563    0.00099    0.00855   -0.00024
O3    4    0.295314    0.700427    0.489727    11.00000    0.01495    0.00816 =
         0.02721    0.00043    0.00672    0.00159
O4    4    0.130652    0.829570    0.654857    11.00000    0.01235    0.01026 =
         0.02671   -0.00009    0.00881   -0.00098
C1    1    0.235282    0.973487    0.528979    11.00000    0.01087    0.00917 =
         0.01535   -0.00040    0.00227   -0.00081
C2    1    0.308096    0.914521    0.448359    11.00000    0.01055    0.00917 =
         0.01649    0.00020    0.00299   -0.00008
C3    1    0.272695    0.802802    0.503017    11.00000    0.01152    0.00980 =
         0.01685    0.00050    0.00321   -0.00007
C4    1    0.198897    0.862172    0.579882    11.00000    0.01147    0.00910 =
         0.01660   -0.00023    0.00349   -0.00018
N1A   3   -0.078487    0.387497    0.317359    11.00000    0.01277    0.00896 =
         0.01823    0.00007    0.00443   -0.00201
N2A   3   -0.064995    0.578091    0.318933    11.00000    0.01243    0.01067 =
         0.01805   -0.00021    0.00432   -0.00024
N3A   3    0.005920    0.524431    0.239736    11.00000    0.01303    0.00913 =
         0.01977    0.00098    0.00535   -0.00114
N4A   3   -0.190728    0.499198    0.448064    11.00000    0.01488    0.01202 =
         0.02681   -0.00107    0.00910   -0.00149
N5A   3    0.054624    0.336566    0.176183    11.00000    0.01517    0.01032 =
         0.02971    0.00008    0.01006   -0.00014
C5A   1   -0.114437    0.491759    0.363303    11.00000    0.01306    0.01022 =
         0.01427    0.00003    0.00209   -0.00079
C6A   1   -0.001900    0.410966    0.240791    11.00000    0.01318    0.01018 =
         0.01563    0.00087    0.00337   -0.00144
N1B   3    0.582535    0.659972    0.219162    11.00000    0.01197    0.00907 =
         0.01723   -0.00208    0.00356    0.00132
N2B   3    0.573824    0.849849    0.247476    11.00000    0.01293    0.01146 =
         0.01981   -0.00039    0.00552    0.00004
N3B   3    0.498230    0.796576    0.298500    11.00000    0.01182    0.00971 =
         0.02172   -0.00169    0.00500    0.00091
N4B   3    0.705760    0.775322    0.144619    11.00000    0.01323    0.01339 =
         0.01857   -0.00252    0.00432    0.00020
N5B   3    0.441756    0.608695    0.317390    11.00000    0.01306    0.01205 =
         0.02714   -0.00367    0.00623   -0.00070
C5B   1    0.623427    0.764145    0.202759    11.00000    0.01389    0.01051 =
         0.01267   -0.00058    0.00268    0.00042
C6B   1    0.503274    0.683109    0.279409    11.00000    0.01268    0.01059 =
         0.01505   -0.00125    0.00204    0.00097
H1N1  2   -0.101797    0.315996    0.326635    11.00000    0.03987
H1N3  2    0.052806    0.568515    0.204250    11.00000    0.03160
H1N4  2   -0.222344    0.436680    0.459547    11.00000    0.03689
H2N4  2   -0.217167    0.567854    0.455886    11.00000    0.03320
H1N5  2    0.047985    0.257160    0.185588    11.00000    0.03687
H2N5  2    0.105286    0.366392    0.134423    11.00000    0.03897
H2N1  2    0.601905    0.591564    0.193466    11.00000    0.03705
H2N3  2    0.449583    0.844383    0.323114    11.00000    0.03696
H3N4  2    0.733425    0.708781    0.112437    11.00000    0.02781
H4N4  2    0.736242    0.820818    0.218423    11.00000    0.02773
H3N5  2    0.448186    0.531147    0.295482    11.00000    0.03860
H4N5  2    0.387668    0.639016    0.371162    11.00000    0.04427
HKLF 4 1 0 0 1 0 -1 0 1 0 0
REM  c30_0m in P2(1)/c (100K)
REM R1 =  0.0396 for   3911 Fo > 4sig(Fo)  and  0.0548 for all   4965 data
REM    247 parameters refined using      0 restraints
END
WGHT      0.0597      0.1328
REM Highest difference peak  0.430,  deepest hole -0.321,  1-sigma level  0.066
Q1    1   0.2973  0.8556  0.4805  11.00000  0.05    0.43
Q2    1   0.2128  0.9193  0.5627  11.00000  0.05    0.42
Q3    1   0.2755  0.9571  0.4870  11.00000  0.05    0.42
Q4    1   0.2345  0.8272  0.5580  11.00000  0.05    0.40
Q5    1  -0.0404  0.3947  0.2819  11.00000  0.05    0.36
Q6    1   0.4997  0.7420  0.3137  11.00000  0.05    0.34
Q7    1   0.5410  0.6634  0.2412  11.00000  0.05    0.33
Q8    1  -0.0815  0.5280  0.3531  11.00000  0.05    0.32
Q9    1   0.0015  0.4644  0.2445  11.00000  0.05    0.32
Q10   1   0.5969  0.8036  0.2275  11.00000  0.05    0.31
Q11   1   0.6603  0.7646  0.1837  11.00000  0.05    0.31
Q12   1   0.4149  0.6234  0.3625  11.00000  0.05    0.30
Q13   1  -0.0977  0.4371  0.3407  11.00000  0.05    0.30
Q14   1  -0.0955  0.5406  0.3160  11.00000  0.05    0.30
Q15   1   0.0220  0.3652  0.2046  11.00000  0.05    0.28
Q16   1   0.4760  0.6387  0.3151  11.00000  0.05    0.27
Q17   1   0.1621  0.8419  0.6175  11.00000  0.05    0.27
Q18   1   0.2818  0.7456  0.4828  11.00000  0.05    0.26
Q19   1   0.2200  1.0345  0.5233  11.00000  0.05    0.26
Q20   1  -0.1538  0.5001  0.4373  11.00000  0.05    0.25
;
