# Supplementary material for: Bis­(3,5-diamino-4H-1,2,4-triazol-1-ium) 3,4-dioxocyclo­butane-1,2-diolate
Source: Acta Crystallogr Sect E Struct Rep Online. 2013 Feb 6;69(Pt 3):o353–4. doi: 10.1107/S160053681300322X (PMC3588514; doi:10.1107/S160053681300322X)
Supplement: Supplementary file 2 [file e-69-0o353-Isup2.hkl]

# 
# h,k,l, Fc-squared, Fo-squared, sigma(Fo-squared) and status flag 
# 
data_I
_shelx_title ' c30_0m in P2(1)/c (100K)' 
_shelx_refln_list_code          4 
_shelx_F_calc_maximum      399.79 
_exptl_crystal_F_000       648.00 
_reflns_d_resolution_high  0.6410 
 
loop_ 
 _symmetry_equiv_pos_as_xyz 
 'x, y, z' 
 '-x, y+1/2, -z+1/2' 
 '-x, -y, -z' 
 'x, -y-1/2, z-1/2' 
 
_cell_length_a    15.7186 
_cell_length_b    11.6533 
_cell_length_c     6.8618 
_cell_angle_alpha  90.000 
_cell_angle_beta   91.734 
_cell_angle_gamma  90.000 
 
_shelx_F_squared_multiplier     1.000 
 
loop_ 
 _refln_index_h 
 _refln_index_k 
 _refln_index_l 
 _refln_F_squared_calc 
 _refln_F_squared_meas 
 _refln_F_squared_sigma 
 _refln_observed_status 
   1   0   0        0.84       -0.49      0.49 o 
   2   0   0      841.66      756.51     10.16 o 
   3   0   0      113.76      112.98      2.40 o 
   4   0   0     2883.47     2825.86     31.68 o 
   5   0   0       23.27       20.79      1.37 o 
   6   0   0     1112.87     1267.09     13.81 o 
   7   0   0        6.05        5.83      1.16 o 
   8   0   0      118.65      134.60      3.39 o 
   9   0   0      140.97      159.46      4.44 o 
  10   0   0     4798.43     5176.67     67.31 o 
  11   0   0       57.98       71.45      4.02 o 
  12   0   0      546.59      536.41      8.72 o 
  13   0   0        0.36        2.94      2.26 o 
  14   0   0     4204.20     4127.07     54.83 o 
  15   0   0       46.16       70.21      9.00 o 
  16   0   0     3209.38     2922.99    124.34 o 
  17   0   0       59.20       62.83      6.05 o 
  18   0   0      102.44      124.48      6.96 o 
  19   0   0        3.43        2.74      4.70 o 
  20   0   0       21.02       21.92      6.85 o 
  21   0   0       30.78       26.58      7.75 o 
  22   0   0        9.78       10.81      6.65 o 
  23   0   0       63.43       59.81     10.34 o 
  24   0   0      304.23      327.30     19.91 o 
   1   1   0      819.79      900.63      9.57 o 
   2   1   0     1804.99     1769.07     14.82 o 
   3   1   0     2200.13     2249.68     18.89 o 
   4   1   0      212.59      225.26      2.54 o 
   5   1   0     1232.29     1286.06     10.82 o 
   6   1   0     3971.91     4297.59     31.76 o 
   7   1   0        3.88        3.27      0.58 o 
   8   1   0      164.70      205.98      2.97 o 
   9   1   0      214.20      245.71      3.36 o 
  10   1   0       34.25       32.24      1.44 o 
  11   1   0      349.05      353.75      4.48 o 
  12   1   0      160.77      158.07      3.36 o 
  13   1   0        9.51       12.81      1.50 o 
  14   1   0       86.95       94.53      4.41 o 
  15   1   0       25.29       16.32      3.24 o 
  16   1   0      544.00      479.38      9.26 o 
  17   1   0       29.56       39.80      3.53 o 
  18   1   0       94.56       90.04      4.57 o 
  19   1   0       28.37       27.25      4.87 o 
  20   1   0      108.19      110.73      8.38 o 
  21   1   0        6.78        8.69      5.65 o 
  22   1   0      218.29      212.00     10.92 o 
  23   1   0       63.33       63.11      7.55 o 
  24   1   0       64.46       71.76      8.05 o 
   0   2   0        0.37        0.19      0.31 o 
   1   2   0    11925.67    12406.51    101.51 o 
   2   2   0        6.98        6.34      0.43 o 
   3   2   0       18.10       13.34      0.67 o 
   4   2   0       62.20       65.91      1.47 o 
   5   2   0    11343.85    12004.25    100.28 o 
   6   2   0        1.64        0.90      0.61 o 
   7   2   0     1599.55     1614.46     11.80 o 
   8   2   0        3.30        2.00      0.64 o 
   9   2   0     4750.32     5034.61     37.75 o 
  10   2   0       17.17       15.78      1.19 o 
  11   2   0      737.88      812.87      8.02 o 
  12   2   0       44.88       44.54      2.23 o 
  13   2   0      698.14      712.16      9.17 o 
  14   2   0      325.46      300.73      5.42 o 
  15   2   0      281.17      264.27      6.39 o 
  16   2   0      107.68      108.36      4.80 o 
  17   2   0      117.49      107.45      5.11 o 
  18   2   0        5.23        5.09      1.98 o 
  19   2   0      166.53      181.39      7.99 o 
  20   2   0        8.32        7.49      3.92 o 
  21   2   0        5.46        6.02      4.56 o 
  22   2   0        1.81        1.87      4.14 o 
  23   2   0        0.26        3.95      4.32 o 
  24   2   0      156.80      181.28     10.78 o 
   1   3   0     1405.50     1413.01     11.45 o 
   2   3   0     3347.28     3714.28     28.60 o 
   3   3   0     1401.35     1442.30     11.40 o 
   4   3   0      177.98      181.30      2.30 o 
   5   3   0      437.67      429.06      4.10 o 
   6   3   0        9.52       13.23      0.75 o 
   7   3   0        4.80        6.21      0.71 o 
   8   3   0        0.05        0.04      0.49 o 
   9   3   0      134.50      118.39      2.32 o 
  10   3   0      253.38      246.93      3.40 o 
  11   3   0      148.45      167.94      3.06 o 
  12   3   0       62.94       56.62      2.45 o 
  13   3   0        3.18        2.52      1.44 o 
  14   3   0     1410.63     1334.20     16.62 o 
  15   3   0      375.48      380.05      7.15 o 
  16   3   0        0.75        1.31      1.48 o 
  17   3   0      354.87      318.69      7.56 o 
  18   3   0        2.92        5.96      2.50 o 
  19   3   0       10.37        6.54      2.79 o 
  20   3   0      127.69      137.79     13.77 o 
  21   3   0        0.05        1.55      3.71 o 
  22   3   0        8.80       11.11      4.65 o 
  23   3   0        1.16       -2.70      4.16 o 
  24   3   0       19.94       18.16      5.64 o 
   0   4   0      538.67      683.12      7.96 o 
   1   4   0        0.34        0.73      0.39 o 
   2   4   0     3545.12     3805.59     31.68 o 
   3   4   0      479.85      511.32      4.57 o 
   4   4   0      434.46      435.82      3.98 o 
   5   4   0      169.73      174.73      2.38 o 
   6   4   0     2345.78     2784.24     20.24 o 
   7   4   0        2.57        2.49      0.61 o 
   8   4   0     3360.31     3686.53     28.15 o 
   9   4   0      334.89      343.32      3.85 o 
  10   4   0      461.33      478.71      4.98 o 
  11   4   0      293.98      294.34      5.02 o 
  12   4   0      280.27      254.11      5.80 o 
  13   4   0       16.88       14.50      1.83 o 
  14   4   0      450.91      384.12      7.09 o 
  15   4   0      262.48      264.91      5.89 o 
  16   4   0        0.00        1.24      1.76 o 
  17   4   0      153.39      135.90      4.97 o 
  18   4   0       83.15      106.10      9.78 o 
  19   4   0       71.90       79.40      5.65 o 
  20   4   0        2.60        4.24      5.15 o 
  21   4   0       75.52       80.65      7.72 o 
  22   4   0        1.05        3.09      4.24 o 
  23   4   0      124.28      129.55     10.11 o 
   1   5   0      168.59      190.67      2.32 o 
   2   5   0     2855.70     3072.12     21.95 o 
   3   5   0     1178.58     1323.77     11.27 o 
   4   5   0       31.75       34.18      1.14 o 
   5   5   0      417.42      458.69      4.33 o 
   6   5   0       92.37       98.00      1.94 o 
   7   5   0       72.53       74.43      1.86 o 
   8   5   0      423.65      432.49      5.02 o 
   9   5   0       33.53       36.24      1.72 o 
  10   5   0      203.35      205.08      3.57 o 
  11   5   0      421.44      424.90      6.59 o 
  12   5   0       10.02       20.54      1.81 o 
  13   5   0      465.64      435.95      7.81 o 
  14   5   0       34.31       34.03      6.27 o 
  15   5   0        2.50        2.48      1.50 o 
  16   5   0      770.99      728.85     12.83 o 
  17   5   0       25.94       21.64      2.76 o 
  18   5   0       43.29       39.11      4.15 o 
  19   5   0       21.46       20.05      3.73 o 
  20   5   0       53.80       61.07      6.72 o 
  21   5   0       24.15       32.86      8.52 o 
  22   5   0      224.17      226.05     11.35 o 
  23   5   0       51.88       56.17     10.88 o 
   0   6   0      813.98      920.34     11.12 o 
   1   6   0       10.05       14.06      0.74 o 
   2   6   0      274.01      302.26      3.27 o 
   3   6   0     3177.53     3327.95     23.97 o 
   4   6   0       50.60       51.76      1.36 o 
   5   6   0       35.52       33.07      1.22 o 
   6   6   0        1.48        2.73      0.71 o 
   7   6   0     1006.16     1094.19     10.51 o 
   8   6   0      200.32      209.87      3.57 o 
   9   6   0        0.00        0.03      0.75 o 
  10   6   0        1.81        0.26      1.06 o 
  11   6   0      493.83      451.61      6.39 o 
  12   6   0      198.27      216.25      5.23 o 
  13   6   0     2957.91     2713.42     30.53 o 
  14   6   0       22.67       32.08      2.64 o 
  15   6   0       24.29       25.74      2.99 o 
  16   6   0       20.28       16.75      2.61 o 
  17   6   0      184.52      208.74      7.46 o 
  18   6   0       20.07       20.04      5.45 o 
  19   6   0       63.80       70.92      5.59 o 
  20   6   0        0.17        8.04      6.08 o 
  21   6   0      108.71       84.37     11.78 o 
  22   6   0       83.40       70.99     11.63 o 
  23   6   0      128.17       96.50     13.20 o 
   1   7   0     1171.82     1203.85      8.99 o 
   2   7   0        5.24        4.95      0.59 o 
   3   7   0      898.14     1092.43      9.11 o 
   4   7   0      119.86      132.46      2.28 o 
   5   7   0     1061.36     1107.16      9.36 o 
   6   7   0        0.44        0.75      0.56 o 
   7   7   0      754.75      748.00      8.02 o 
   8   7   0       50.37       48.81      2.20 o 
   9   7   0     1184.21     1232.05     14.02 o 
  10   7   0       18.17       18.25      1.76 o 
  11   7   0     1087.40      993.45     12.08 o 
  12   7   0        6.82        4.42      1.54 o 
  13   7   0      126.87      125.02      4.87 o 
  14   7   0       65.00       65.55      4.10 o 
  15   7   0       12.66       13.51      2.47 o 
  16   7   0        1.21        2.56      2.46 o 
  17   7   0        0.75        0.74      2.30 o 
  18   7   0       90.52       98.30      6.54 o 
  19   7   0       78.91       95.80     13.40 o 
  20   7   0        7.06        8.02      5.80 o 
  21   7   0       37.90        3.01      3.87 o 
  22   7   0      113.63      115.72     14.08 o 
   0   8   0      695.28      760.10      9.08 o 
   1   8   0      302.60      343.69      3.87 o 
   2   8   0       14.13       18.56      1.04 o 
   3   8   0      129.75      116.85      2.15 o 
   4   8   0      434.43      467.88      5.30 o 
   5   8   0      905.91      850.61      7.83 o 
   6   8   0      126.65       97.74      2.32 o 
   7   8   0       47.35       59.86      2.48 o 
   8   8   0      542.24      516.26      7.52 o 
   9   8   0      900.38      799.49     11.31 o 
  10   8   0        6.55        4.04      1.62 o 
  11   8   0      713.77      688.73     10.55 o 
  12   8   0       24.08       27.41      2.93 o 
  13   8   0        1.58        2.66      2.30 o 
  14   8   0      447.44      415.88     10.94 o 
  15   8   0       19.95       17.97      3.90 o 
  16   8   0        0.19       -3.57      3.57 o 
  17   8   0        5.89        6.51      2.96 o 
  18   8   0      129.81      148.15     13.38 o 
  19   8   0       17.98       22.20      3.92 o 
  20   8   0        1.11       -3.11      5.97 o 
  21   8   0      137.99      163.02     14.39 o 
   1   9   0       12.53       14.10      1.08 o 
   2   9   0     1623.73     1473.77     12.29 o 
   3   9   0       49.95       51.85      1.78 o 
   4   9   0      408.99      449.11      5.39 o 
   5   9   0       57.37       52.11      1.94 o 
   6   9   0     1751.50     1629.65     16.20 o 
   7   9   0        3.12        3.32      1.32 o 
   8   9   0     1279.59     1144.15     17.16 o 
   9   9   0       62.66       56.00      3.70 o 
  10   9   0       34.10       23.63      2.71 o 
  11   9   0        1.02       -0.09      1.73 o 
  12   9   0       38.53       44.77      4.32 o 
  13   9   0        9.60       13.00      3.02 o 
  14   9   0       42.40       47.84      4.77 o 
  15   9   0        0.40       -0.74      2.45 o 
  16   9   0      121.25      119.50      6.84 o 
  17   9   0       12.44       15.23      3.49 o 
  18   9   0       60.24       65.44      8.26 o 
  19   9   0       23.49       24.06      6.72 o 
  20   9   0       19.76       18.98      4.78 o 
  21   9   0       79.55       58.75     11.12 o 
   0  10   0      518.18      452.91      8.79 o 
   1  10   0      102.45       94.12      2.45 o 
   2  10   0       42.89       40.54      1.72 o 
   3  10   0       68.72       68.07      2.20 o 
   4  10   0     1313.77     1199.15     12.84 o 
   5  10   0     1839.73     1658.35     26.16 o 
   6  10   0      360.31      349.18      6.23 o 
   7  10   0       61.97       64.96      3.36 o 
   8  10   0        3.64       -0.09      1.58 o 
   9  10   0        0.48        0.28      2.05 o 
  10  10   0      590.78      570.48     13.10 o 
  11  10   0      112.06       91.35      5.92 o 
  12  10   0       63.32       68.49      5.27 o 
  13  10   0        0.01        1.06      2.51 o 
  14  10   0       44.64       48.00      4.77 o 
  15  10   0        0.27       -2.38      2.38 o 
  16  10   0       20.90       24.64      4.09 o 
  17  10   0        1.81        3.35      2.88 o 
  18  10   0      180.46      192.58      8.52 o 
  19  10   0      375.96      398.01     12.29 o 
  20  10   0      219.06      236.60     15.78 o 
   1  11   0     1204.92     1083.94     12.08 o 
   2  11   0        2.21        0.58      1.01 o 
   3  11   0      223.18      241.79      4.96 o 
   4  11   0        3.70        2.29      1.14 o 
   5  11   0     1998.27     1981.11     26.03 o 
   6  11   0       34.41       32.87      3.70 o 
   7  11   0        0.06       -0.32      1.23 o 
   8  11   0        3.30        5.86      2.62 o 
   9  11   0      437.54      415.99     10.97 o 
  10  11   0        6.09        6.15      3.08 o 
  11  11   0      164.90      168.85      7.29 o 
  12  11   0        0.26        1.99      2.61 o 
  13  11   0       94.18      104.07      6.42 o 
  14  11   0        1.11        0.14      2.65 o 
  15  11   0      147.90      149.80      7.41 o 
  16  11   0       49.43       54.05      5.43 o 
  17  11   0        1.73        5.66      3.69 o 
  18  11   0        8.32        4.49      3.22 o 
  19  11   0      162.30      167.12      8.25 o 
   0  12   0      529.34      539.45     14.81 o 
   1  12   0      526.30      494.70      9.86 o 
   2  12   0       80.57       66.64      3.97 o 
   3  12   0       37.43       56.74      3.86 o 
   4  12   0      225.47      230.30      5.62 o 
   5  12   0      229.01      189.71      6.87 o 
   6  12   0        8.71        6.74      2.12 o 
   7  12   0        2.52        0.75      1.79 o 
   8  12   0       95.72      103.19      5.12 o 
   9  12   0      181.58      197.79      6.50 o 
  10  12   0        0.10        0.74      2.27 o 
  11  12   0      295.71      277.88      9.36 o 
  12  12   0       21.95       21.36      3.84 o 
  13  12   0       24.93       18.65      3.82 o 
  14  12   0        0.64        2.32      2.95 o 
  15  12   0      247.61      268.10     12.76 o 
  16  12   0      133.64      155.09      8.01 o 
  17  12   0      182.77      184.69      8.54 o 
  18  12   0        0.58        3.74      6.20 o 
   1  13   0        0.11        1.34      1.57 o 
   2  13   0      180.58      167.05      5.62 o 
   3  13   0        0.01        1.39      1.59 o 
   4  13   0        0.12        0.50      2.65 o 
   5  13   0        0.00        2.11      2.08 o 
   6  13   0      486.82      465.69     28.11 o 
   7  13   0        9.50       11.31      2.64 o 
   8  13   0       13.45        7.57      2.35 o 
   9  13   0       27.84       31.04      3.41 o 
  10  13   0      523.29      559.67     11.97 o 
  11  13   0       17.66       20.58      3.01 o 
  12  13   0        0.03        0.33      2.36 o 
  13  13   0       33.87       34.52      3.93 o 
  14  13   0       78.58       89.77      5.73 o 
  15  13   0        0.21        2.37      2.98 o 
  16  13   0        0.57       -1.18      5.45 o 
  17  13   0        6.28        8.83     10.02 o 
   0  14   0       96.13       89.03     13.18 o 
   1  14   0        0.12        1.35      1.67 o 
   2  14   0      365.56      378.32      9.07 o 
   3  14   0       17.97       21.73      4.74 o 
   4  14   0        5.40        0.27      2.14 o 
   5  14   0       38.42       34.76      4.08 o 
   6  14   0        4.69        3.95      3.31 o 
   7  14   0       24.44       24.28      3.78 o 
   8  14   0      390.51      407.39     11.73 o 
   9  14   0        6.87        8.93      2.89 o 
  10  14   0      313.19      340.10     11.98 o 
  11  14   0        2.69        6.24      3.00 o 
  12  14   0      149.63      153.73      6.44 o 
  13  14   0      179.64      181.61      7.17 o 
  14  14   0        0.96        2.88      3.25 o 
  15  14   0        5.84       12.50      3.80 o 
   1  15   0      106.85      112.81      5.34 o 
   2  15   0       19.85       24.46      3.08 o 
   3  15   0      349.56      361.36     10.94 o 
   4  15   0       12.15        9.69      2.98 o 
   5  15   0      163.44      177.56      7.71 o 
   6  15   0       29.55       17.07      5.05 o 
   7  15   0       19.13       19.32      3.63 o 
   8  15   0        7.37        7.63      3.07 o 
   9  15   0      101.74      113.33      8.20 o 
  10  15   0       41.73       40.01      5.06 o 
  11  15   0      193.77      219.11      9.11 o 
  12  15   0        0.08        2.25      2.76 o 
  13  15   0      349.28      371.77     12.04 o 
   0  16   0       59.00       70.36      6.90 o 
   1  16   0       10.69       10.12      3.24 o 
   2  16   0       75.33       83.46      6.29 o 
   3  16   0      254.02      272.46     11.98 o 
   4  16   0       74.45       73.13      7.86 o 
   5  16   0       77.66       81.10      6.41 o 
   6  16   0       27.72       22.15      3.89 o 
   7  16   0      395.84      404.26     31.27 o 
   8  16   0       28.52       31.65      4.45 o 
   9  16   0      167.70      181.61      8.38 o 
  10  16   0        4.93        7.18      3.27 o 
  11  16   0       91.57       86.22     18.65 o 
   1  17   0       68.34       64.46      6.55 o 
   2  17   0       31.68       40.48      5.76 o 
   3  17   0       48.17       49.98      5.30 o 
   4  17   0       33.38       28.91      6.98 o 
   5  17   0       18.54       22.74      5.24 o 
   6  17   0       55.69       61.11      5.84 o 
   7  17   0        3.67        6.76      4.34 o 
   8  17   0      240.10      259.16     18.01 o 
   1  18   0        4.19        7.67      4.12 o 
   2  18   0       86.87      107.13     12.69 o 
   3  18   0       39.33       47.61      8.73 o 
 -24   1   1      181.36      183.88     10.82 o 
 -23   1   1      112.66      109.69      9.19 o 
 -22   1   1       43.52       38.51      6.07 o 
 -21   1   1       46.34       36.19      5.82 o 
 -20   1   1      113.01      111.99      8.41 o 
 -19   1   1      115.28      121.96      7.92 o 
 -18   1   1        7.76        5.61      3.42 o 
 -17   1   1      182.79      157.43      8.00 o 
 -16   1   1        0.47       -1.25      2.43 o 
 -15   1   1        7.35       10.73      1.36 o 
 -14   1   1       58.78       60.55      2.39 o 
 -13   1   1       24.61       23.23      1.60 o 
 -12   1   1        0.84        2.03      0.78 o 
 -11   1   1      636.32      637.19      6.15 o 
 -10   1   1     1048.84     1124.24      9.31 o 
  -9   1   1      548.14      576.89      5.75 o 
  -8   1   1     1606.31     1825.58     14.54 o 
  -7   1   1       60.34       78.76      1.51 o 
  -6   1   1      486.89      573.33      5.90 o 
  -5   1   1     2774.68     3055.45     24.33 o 
  -4   1   1      433.87      517.48      5.03 o 
  -3   1   1      111.52      131.92      1.91 o 
  -2   1   1     3205.35     3395.07     29.63 o 
  -1   1   1     1079.69     1051.83      9.69 o 
   0   1   1     1568.69     1652.06     13.67 o 
   1   1   1       51.57       52.47      1.07 o 
   2   1   1     1229.60     1290.43     11.89 o 
   3   1   1     2271.55     2201.10     18.59 o 
   4   1   1     3996.02     4181.71     36.13 o 
   5   1   1       28.75       38.35      0.89 o 
   6   1   1      332.34      344.80      3.59 o 
   7   1   1     1642.58     1649.72     14.06 o 
   8   1   1      192.95      201.21      3.29 o 
   9   1   1        7.66        7.55      0.94 o 
  10   1   1     1103.21     1137.05     11.74 o 
  11   1   1      308.96      309.32      4.77 o 
  12   1   1      458.79      458.95      7.26 o 
  13   1   1      512.83      503.50      8.05 o 
  14   1   1       23.02       24.77      2.44 o 
  15   1   1       39.61       40.29      3.09 o 
  16   1   1       40.06       39.79      3.23 o 
  17   1   1        0.32        0.70      1.78 o 
  18   1   1        0.87        0.71      1.75 o 
  19   1   1      152.42      140.20      5.56 o 
  20   1   1       22.53       20.29      2.93 o 
  21   1   1       40.67       43.56      4.78 o 
  22   1   1       47.80       47.41      7.97 o 
  23   1   1       13.79       19.95     11.05 o 
  24   1   1       38.63       40.52      6.98 o 
 -24   2   1        5.14        5.13      4.70 o 
 -23   2   1      117.20      131.30     10.00 o 
 -22   2   1       21.62       17.88      5.09 o 
 -21   2   1        7.56        4.63      4.06 o 
 -20   2   1        8.75        5.82      4.04 o 
 -19   2   1      119.22      142.65     10.02 o 
 -18   2   1        1.31        1.66      3.07 o 
 -17   2   1      213.94      216.34      9.24 o 
 -16   2   1       18.26       14.87      2.83 o 
 -15   2   1      458.17      464.07      7.07 o 
 -14   2   1        7.44        7.21      1.24 o 
 -13   2   1      320.90      267.57      4.41 o 
 -12   2   1       25.36       26.33      1.56 o 
 -11   2   1      435.55      471.30      5.32 o 
 -10   2   1       15.09       17.67      1.13 o 
  -9   2   1       29.85       21.21      1.19 o 
  -8   2   1      144.88      151.83      2.48 o 
  -7   2   1      897.53      984.59      8.03 o 
  -6   2   1       55.45       56.66      1.27 o 
  -5   2   1     1238.55     1240.85     10.03 o 
  -4   2   1      391.35      435.09      4.61 o 
  -3   2   1     1241.41     1419.39     11.55 o 
  -2   2   1        0.98       -0.26      0.26 o 
  -1   2   1     2013.13     1874.71     14.50 o 
   0   2   1      250.83      244.65      2.47 o 
   1   2   1       25.63       10.22      0.48 o 
   2   2   1       85.16       79.16      1.20 o 
   3   2   1     4173.78     4274.73     35.25 o 
   4   2   1        2.21        0.20      0.37 o 
   5   2   1      492.11      565.02      4.88 o 
   6   2   1       50.23       57.96      1.34 o 
   7   2   1      399.03      406.12      4.08 o 
   8   2   1       59.11       57.11      1.45 o 
   9   2   1      593.88      561.48      5.78 o 
  10   2   1      337.62      339.97      4.02 o 
  11   2   1       58.60       56.65      2.33 o 
  12   2   1       20.86       23.44      1.74 o 
  13   2   1      157.12      175.26      4.53 o 
  14   2   1       67.94       69.20      3.67 o 
  15   2   1        1.41        0.33      1.52 o 
  16   2   1       16.57       14.52      2.39 o 
  17   2   1      147.02      147.98      5.35 o 
  18   2   1        6.28        6.90      2.17 o 
  19   2   1      163.15      171.09      6.00 o 
  20   2   1        4.65        2.13      2.11 o 
  21   2   1      109.45      123.80      6.99 o 
  22   2   1       26.66       21.58      5.32 o 
  23   2   1        4.33        3.67      4.20 o 
  24   2   1       83.89       76.58     12.45 o 
 -24   3   1        5.32        3.68      4.74 o 
 -23   3   1       60.80       60.53      7.41 o 
 -22   3   1       94.18       91.38      8.34 o 
 -21   3   1        0.96       -0.80      3.50 o 
 -20   3   1       30.91       19.27      5.21 o 
 -19   3   1      111.12      122.45     12.87 o 
 -18   3   1       15.76       14.90      4.06 o 
 -17   3   1        9.76       12.46      3.73 o 
 -16   3   1       10.95        5.99      2.00 o 
 -15   3   1       11.43       12.71      1.84 o 
 -14   3   1      264.15      259.82      5.04 o 
 -13   3   1     5319.72     4984.92     46.39 o 
 -12   3   1        6.08        4.74      1.60 o 
 -11   3   1      130.18      129.23      2.77 o 
 -10   3   1       57.16       62.45      1.94 o 
  -9   3   1       43.93       43.86      1.72 o 
  -8   3   1        3.30        1.23      0.76 o 
  -7   3   1       13.32       19.35      0.96 o 
  -6   3   1        0.56        1.07      0.42 o 
  -5   3   1       15.23       13.78      0.74 o 
  -4   3   1      263.89      290.88      3.15 o 
  -3   3   1      715.10      731.03      5.82 o 
  -2   3   1      724.96      769.99      6.29 o 
  -1   3   1     9521.61    10261.95     79.21 o 
   0   3   1      803.46      788.60      6.78 o 
   1   3   1      177.69      174.27      2.68 o 
   2   3   1      297.17      291.36      3.01 o 
   3   3   1     6483.15     7066.62     53.60 o 
   4   3   1      233.01      230.53      2.79 o 
   5   3   1      683.11      684.48      6.18 o 
   6   3   1      325.35      335.90      4.57 o 
   7   3   1        0.06       -0.27      0.45 o 
   8   3   1      117.72      117.91      2.53 o 
   9   3   1       45.62       45.84      1.53 o 
  10   3   1        7.87        6.93      0.94 o 
  11   3   1       26.54       24.04      1.45 o 
  12   3   1       98.14      100.42      4.03 o 
  13   3   1       12.66       11.58      1.58 o 
  14   3   1        8.23        8.08      1.64 o 
  15   3   1     2648.00     2493.00     36.60 o 
  16   3   1      144.87      135.34      4.90 o 
  17   3   1       67.41       72.17      4.36 o 
  18   3   1       11.65       10.34      2.38 o 
  19   3   1       13.48       12.49      2.57 o 
  20   3   1       14.78       16.24      3.03 o 
  21   3   1       29.37       30.72      4.24 o 
  22   3   1        3.00        0.68      4.25 o 
  23   3   1        2.38        2.38      4.44 o 
 -23   4   1        5.56        9.38      7.22 o 
 -22   4   1      344.62      358.62     20.66 o 
 -21   4   1        8.77       11.97      4.52 o 
 -20   4   1       54.84       42.60      7.55 o 
 -19   4   1       24.35       29.15      4.94 o 
 -18   4   1       30.48       32.04      4.91 o 
 -17   4   1       26.05       33.06      4.06 o 
 -16   4   1      578.07      518.97     10.23 o 
 -15   4   1       81.52       85.20      4.25 o 
 -14   4   1      390.01      382.81      8.07 o 
 -13   4   1       13.49       13.38      2.12 o 
 -12   4   1      561.31      459.53      8.80 o 
 -11   4   1       26.41       23.74      1.61 o 
 -10   4   1       42.30       37.91      1.73 o 
  -9   4   1       69.88       72.35      1.97 o 
  -8   4   1     2600.14     2736.05     24.00 o 
  -7   4   1      365.78      412.48      6.81 o 
  -6   4   1      462.50      495.76      4.99 o 
  -5   4   1      198.29      237.30      2.88 o 
  -4   4   1       94.57       91.70      1.55 o 
  -3   4   1        1.62       -0.16      0.39 o 
  -2   4   1     4691.64     5077.01     32.01 o 
  -1   4   1       63.30       71.79      1.23 o 
   0   4   1       12.52        7.05      0.64 o 
   1   4   1       96.35      101.30      1.56 o 
   2   4   1       41.77       49.67      1.09 o 
   3   4   1      939.26      988.40      7.88 o 
   4   4   1     6245.97     6463.46     42.37 o 
   5   4   1      242.74      246.50      4.00 o 
   6   4   1      120.08      112.16      1.96 o 
   7   4   1        0.00        0.11      0.62 o 
   8   4   1      487.92      507.00      4.94 o 
   9   4   1      481.66      499.82      5.26 o 
  10   4   1      742.67      770.44      8.75 o 
  11   4   1       10.02        7.30      1.04 o 
  12   4   1      157.83      168.85      3.49 o 
  13   4   1       17.33       17.94      1.77 o 
  14   4   1      487.79      436.17      7.81 o 
  15   4   1      273.04      282.94     10.09 o 
  16   4   1      261.54      262.54      7.92 o 
  17   4   1      228.51      224.10      6.82 o 
  18   4   1      388.08      360.37      8.65 o 
  19   4   1       60.33       58.07      4.30 o 
  20   4   1       41.06       32.88      3.52 o 
  21   4   1       57.72       65.44      5.67 o 
  22   4   1        0.13        1.39      4.03 o 
  23   4   1       17.58       12.89      6.51 o 
 -23   5   1       37.98       36.46      9.66 o 
 -22   5   1      330.50      358.20     20.98 o 
 -21   5   1       13.32       19.35      7.90 o 
 -20   5   1       94.61       88.86     11.73 o 
 -19   5   1       14.56        6.30      5.99 o 
 -18   5   1      675.74      725.57     15.72 o 
 -17   5   1       12.19       13.75      3.36 o 
 -16   5   1       27.36       23.76      2.94 o 
 -15   5   1      277.27      267.51      6.89 o 
 -14   5   1      184.67      171.60      5.40 o 
 -13   5   1       93.77       80.47      3.85 o 
 -12   5   1       42.24       31.92      2.13 o 
 -11   5   1       11.07       17.38      1.37 o 
 -10   5   1     3864.08     3844.16     33.62 o 
  -9   5   1       37.60       40.65      1.76 o 
  -8   5   1     1684.95     1759.07     15.42 o 
  -7   5   1       27.39       29.53      1.32 o 
  -6   5   1      390.04      369.60      4.91 o 
  -5   5   1        1.19        1.43      0.45 o 
  -4   5   1     3644.13     4177.38     28.29 o 
  -3   5   1       27.60       33.46      0.97 o 
  -2   5   1     4027.94     4784.87     29.35 o 
  -1   5   1      383.77      381.43      3.77 o 
   0   5   1      855.99      947.27      7.04 o 
   1   5   1      140.97      142.47      2.05 o 
   2   5   1     1176.58     1245.08      9.75 o 
   3   5   1      245.00      249.82      2.81 o 
   4   5   1     3108.90     3423.31     23.29 o 
   5   5   1       35.72       34.66      1.43 o 
   6   5   1     1780.12     1975.59     15.88 o 
   7   5   1        1.62        0.96      0.65 o 
   8   5   1      180.18      178.87      3.20 o 
   9   5   1       46.28       50.37      2.03 o 
  10   5   1      725.96      722.70      8.49 o 
  11   5   1       17.06       19.42      1.59 o 
  12   5   1     2184.37     2140.13     20.58 o 
  13   5   1       26.92       29.23      2.52 o 
  14   5   1       40.74       35.84      2.42 o 
  15   5   1       14.25       12.25      2.01 o 
  16   5   1      105.12      106.29      5.63 o 
  17   5   1      297.51      279.83      7.44 o 
  18   5   1        2.93        2.98      2.11 o 
  19   5   1       30.11       34.21      3.96 o 
  20   5   1      259.44      267.63      9.28 o 
  21   5   1       28.13       32.35      6.07 o 
  22   5   1       41.73       48.55      6.62 o 
  23   5   1        0.61       -3.87      4.16 o 
 -23   6   1        5.12       -6.34      6.34 o 
 -22   6   1        0.87       -2.64      6.49 o 
 -21   6   1      157.17      175.20     15.07 o 
 -20   6   1        0.52       -4.83      4.83 o 
 -19   6   1      102.19      134.89      9.39 o 
 -18   6   1        2.55        9.99      4.65 o 
 -17   6   1      121.83      112.02      6.06 o 
 -16   6   1       33.64       36.73      4.07 o 
 -15   6   1      330.69      283.84      8.79 o 
 -14   6   1        3.67        2.28      3.87 o 
 -13   6   1       70.59       48.23      4.04 o 
 -12   6   1      704.81      633.02      9.80 o 
 -11   6   1      240.14      225.21      4.64 o 
 -10   6   1       63.25       61.82      2.20 o 
  -9   6   1       47.32       56.12      2.02 o 
  -8   6   1       47.31       51.82      1.87 o 
  -7   6   1      953.60      937.47      8.56 o 
  -6   6   1      155.21      169.21      2.96 o 
  -5   6   1      120.47      137.01      2.35 o 
  -4   6   1       91.16       90.40      1.65 o 
  -3   6   1       36.75       33.87      1.09 o 
  -2   6   1     1024.29     1071.62      8.36 o 
  -1   6   1     1688.41     1832.11     12.71 o 
   0   6   1      125.54      137.14      2.05 o 
   1   6   1     3338.26     3631.84     24.76 o 
   2   6   1       60.36       61.16      1.41 o 
   3   6   1      707.63      754.39      6.38 o 
   4   6   1      310.93      322.05      3.56 o 
   5   6   1      110.17      134.65      2.19 o 
   6   6   1        0.06        0.42      0.69 o 
   7   6   1      130.57      143.63      2.88 o 
   8   6   1       27.28       26.64      1.64 o 
   9   6   1     1062.10     1040.79     12.10 o 
  10   6   1      179.64      179.91      4.08 o 
  11   6   1      187.94      201.38      4.92 o 
  12   6   1      551.53      530.87      8.77 o 
  13   6   1       96.27       94.08      3.38 o 
  14   6   1      175.53      155.61      4.72 o 
  15   6   1      215.91      201.76      5.70 o 
  16   6   1        8.14        8.64      2.24 o 
  17   6   1      107.46       95.12      5.17 o 
  18   6   1       14.21       14.61      3.09 o 
  19   6   1      182.37      185.32      7.73 o 
  20   6   1       54.05       49.13      5.05 o 
  21   6   1       79.76       84.26      6.45 o 
  22   6   1       28.67       22.87      7.36 o 
 -22   7   1       17.73       15.49      8.18 o 
 -21   7   1      210.20      230.49     17.16 o 
 -20   7   1       98.96       91.23     12.22 o 
 -19   7   1        3.27        7.72      4.60 o 
 -18   7   1       85.59      104.37      8.92 o 
 -17   7   1      671.00      681.31     21.47 o 
 -16   7   1        7.78        1.78      3.55 o 
 -15   7   1       31.76       36.09      4.02 o 
 -14   7   1        7.31        6.63      2.53 o 
 -13   7   1        9.02       16.03      2.97 o 
 -12   7   1       41.44       36.67      3.71 o 
 -11   7   1      432.53      388.27      8.30 o 
 -10   7   1       80.09       81.78      4.23 o 
  -9   7   1        0.02       -0.10      0.80 o 
  -8   7   1       97.51      100.16      2.73 o 
  -7   7   1      562.34      535.40      6.38 o 
  -6   7   1       64.96       65.96      2.13 o 
  -5   7   1       14.98       18.83      1.09 o 
  -4   7   1       57.68       62.89      1.62 o 
  -3   7   1     1384.68     1558.61     12.41 o 
  -2   7   1      116.34      128.14      2.14 o 
  -1   7   1       23.60       18.33      0.94 o 
   0   7   1      110.30      118.81      2.05 o 
   1   7   1       16.94       20.63      1.03 o 
   2   7   1       17.74       15.66      0.88 o 
   3   7   1       23.46       17.69      0.94 o 
   4   7   1        1.91        1.83      0.56 o 
   5   7   1      715.93      784.85      7.72 o 
   6   7   1      388.34      383.48      5.07 o 
   7   7   1       29.11       28.73      1.74 o 
   8   7   1      130.69      132.21      3.40 o 
   9   7   1      212.96      187.82      4.17 o 
  10   7   1       30.37       26.80      2.37 o 
  11   7   1       49.12       43.28      2.78 o 
  12   7   1       27.48       27.78      2.42 o 
  13   7   1      208.18      189.56      6.38 o 
  14   7   1       72.50       66.68      3.32 o 
  15   7   1        0.12        2.48      1.60 o 
  16   7   1       38.17       34.63      4.03 o 
  17   7   1        5.01        2.58      2.64 o 
  18   7   1        2.42        2.27      2.17 o 
  19   7   1      290.27      289.12      9.60 o 
  20   7   1       32.49       33.18      4.48 o 
  21   7   1       16.46       10.86      4.21 o 
  22   7   1      121.74      121.48     14.25 o 
 -21   8   1        4.83        5.17      6.87 o 
 -20   8   1      246.07      288.52     18.63 o 
 -19   8   1       15.96       16.54     12.60 o 
 -18   8   1       73.53       90.09      8.46 o 
 -17   8   1        8.58        5.60      3.89 o 
 -16   8   1        5.83        7.66      2.84 o 
 -15   8   1        0.49       -2.12      2.12 o 
 -14   8   1       80.37       67.63      5.25 o 
 -13   8   1      303.39      281.70      8.79 o 
 -12   8   1      165.30      160.32      6.58 o 
 -11   8   1        6.80        8.91      2.57 o 
 -10   8   1      805.12      771.22     16.45 o 
  -9   8   1        1.91        2.02      1.64 o 
  -8   8   1     2467.26     2213.64     23.24 o 
  -7   8   1      499.39      489.49      9.45 o 
  -6   8   1      370.79      401.63      4.71 o 
  -5   8   1        2.92        1.03      0.62 o 
  -4   8   1     1867.90     1792.49     14.30 o 
  -3   8   1      268.69      293.17      3.81 o 
  -2   8   1       96.82       76.00      1.85 o 
  -1   8   1       46.16       51.53      1.63 o 
   0   8   1      904.82      985.54      8.21 o 
   1   8   1      448.23      466.07      4.75 o 
   2   8   1       75.08       92.31      2.04 o 
   3   8   1       22.49       23.10      1.32 o 
   4   8   1       48.23       43.81      1.72 o 
   5   8   1       23.21       28.94      1.44 o 
   6   8   1     1714.38     1664.96     16.30 o 
   7   8   1       28.24       24.09      2.61 o 
   8   8   1      233.62      236.49      4.77 o 
   9   8   1      166.53      170.26      4.56 o 
  10   8   1     2272.14     2091.42     24.31 o 
  11   8   1       15.39       10.92      2.29 o 
  12   8   1      145.70      146.74      4.61 o 
  13   8   1       28.23       28.07      2.53 o 
  14   8   1      418.77      411.89      7.37 o 
  15   8   1      114.88      108.07      5.10 o 
  16   8   1       57.34       52.84      4.88 o 
  17   8   1       17.82       21.78      3.13 o 
  18   8   1        8.59       11.37      6.55 o 
  19   8   1       22.08       22.74      7.20 o 
  20   8   1        6.60       10.27      4.22 o 
  21   8   1        0.23       -3.61      3.61 o 
 -21   9   1        2.42       11.06      5.23 o 
 -20   9   1        3.12       11.33      8.06 o 
 -19   9   1       12.72        6.25      4.33 o 
 -18   9   1        5.34        6.44      9.48 o 
 -17   9   1       17.15       14.65      3.62 o 
 -16   9   1      221.76      219.40      8.54 o 
 -15   9   1        5.28        3.70      3.89 o 
 -14   9   1      259.50      254.66     15.59 o 
 -13   9   1        3.26        1.64      2.91 o 
 -12   9   1      622.98      663.37     14.58 o 
 -11   9   1        1.04       -0.51      2.24 o 
 -10   9   1      242.35      197.42      7.18 o 
  -9   9   1        0.66       -0.46      2.15 o 
  -8   9   1      240.20      199.21     11.32 o 
  -7   9   1        1.28        0.26      1.19 o 
  -6   9   1       69.01       51.06      2.01 o 
  -5   9   1       12.09       10.55      1.03 o 
  -4   9   1       14.67       15.59      1.27 o 
  -3   9   1        5.32        3.85      0.79 o 
  -2   9   1     1651.55     1609.25     13.26 o 
  -1   9   1       17.39       16.61      1.32 o 
   0   9   1     1906.11     2014.57     16.96 o 
   1   9   1       43.53       40.17      1.63 o 
   2   9   1     3072.64     3203.66     24.03 o 
   3   9   1       37.82       34.69      1.73 o 
   4   9   1      809.48      763.84      8.29 o 
   5   9   1        3.74        4.28      1.03 o 
   6   9   1        1.23        1.79      1.19 o 
   7   9   1        0.63       -0.09      0.72 o 
   8   9   1        6.28        1.66      1.41 o 
   9   9   1        0.00        2.09      1.55 o 
  10   9   1        1.38        5.42      1.60 o 
  11   9   1      114.98      115.37      4.39 o 
  12   9   1      185.83      160.27      4.98 o 
  13   9   1       11.30       15.15      2.28 o 
  14   9   1      463.63      473.59     12.10 o 
  15   9   1        0.36        2.53      3.77 o 
  16   9   1       26.12       22.23      3.66 o 
  17   9   1        7.65        5.49      2.80 o 
  18   9   1       94.77       96.47      6.80 o 
  19   9   1        4.38        5.49      6.34 o 
  20   9   1        3.50       -0.70      3.68 o 
  21   9   1       40.69       48.63      6.86 o 
 -20  10   1      199.42      216.37     17.73 o 
 -19  10   1      302.66      337.61     14.61 o 
 -18  10   1      106.90      107.80      9.55 o 
 -17  10   1      106.83      100.50      7.03 o 
 -16  10   1        8.55        9.23      3.33 o 
 -15  10   1        6.20        3.89      2.81 o 
 -14  10   1       54.85       63.24      6.09 o 
 -13  10   1      144.76      161.51      9.87 o 
 -12  10   1       15.44       12.86      3.18 o 
 -11  10   1       78.60       76.45      5.51 o 
 -10  10   1       56.12       36.43      8.58 o 
  -9  10   1      670.84      677.34     12.20 o 
  -8  10   1       34.00       37.07      3.11 o 
  -7  10   1       98.42       95.71      4.29 o 
  -6  10   1       97.34       99.59      3.62 o 
  -5  10   1      411.33      405.69      6.18 o 
  -4  10   1     1526.08     1390.72     14.56 o 
  -3  10   1     1385.72     1277.63     12.74 o 
  -2  10   1        0.27        0.63      0.85 o 
  -1  10   1        0.00        0.33      0.77 o 
   0  10   1      176.36      171.76      3.48 o 
   1  10   1      398.77      335.13      5.08 o 
   2  10   1        0.81        0.47      0.81 o 
   3  10   1       61.16       64.50      2.26 o 
   4  10   1       50.49       53.07      2.20 o 
   5  10   1     1856.00     1724.62     17.26 o 
   6  10   1     1109.79     1013.66     12.45 o 
   7  10   1       89.89       88.10      3.23 o 
   8  10   1      108.02       98.47      4.47 o 
   9  10   1      393.70      376.26      7.39 o 
  10  10   1        8.46        3.94      1.98 o 
  11  10   1      411.46      429.53      9.56 o 
  12  10   1        0.04        1.58      1.94 o 
  13  10   1       18.57       24.99      3.65 o 
  14  10   1       15.50       17.07      3.38 o 
  15  10   1      177.73      190.79      7.89 o 
  16  10   1       27.54       33.95      4.29 o 
  17  10   1       44.21       40.10      4.71 o 
  18  10   1       35.22       33.93      4.60 o 
  19  10   1      125.30      129.75      7.59 o 
  20  10   1       62.32       60.14      7.29 o 
 -19  11   1       11.14        9.75      9.72 o 
 -18  11   1        0.02        6.81      4.55 o 
 -17  11   1       36.67       44.26      5.15 o 
 -16  11   1        4.04       -0.74      2.82 o 
 -15  11   1       16.29       10.74      3.42 o 
 -14  11   1       37.00       38.80      6.98 o 
 -13  11   1       49.43       54.25      7.24 o 
 -12  11   1       12.55       13.07      3.21 o 
 -11  11   1      328.26      335.20      8.56 o 
 -10  11   1        0.19        4.06      2.19 o 
  -9  11   1      253.38      268.40      7.37 o 
  -8  11   1        0.02        1.19      1.78 o 
  -7  11   1      113.79       69.39      5.03 o 
  -6  11   1        0.00       -0.46      1.62 o 
  -5  11   1      361.10      350.48      7.04 o 
  -4  11   1        2.81        4.28      1.43 o 
  -3  11   1      139.03      114.89      3.26 o 
  -2  11   1        7.52        5.60      1.12 o 
  -1  11   1      193.58      223.70      4.47 o 
   0  11   1       18.15       17.59      1.66 o 
   1  11   1       63.76       58.24      2.61 o 
   2  11   1       34.95       32.35      2.03 o 
   3  11   1      175.44      185.86      4.06 o 
   4  11   1       78.09       81.22      3.57 o 
   5  11   1       59.94       47.75      2.96 o 
   6  11   1        3.51        6.00      1.89 o 
   7  11   1      302.33      307.29      7.55 o 
   8  11   1        5.43        2.56      1.49 o 
   9  11   1      202.15      179.05      6.00 o 
  10  11   1       25.65       26.49      3.58 o 
  11  11   1       16.37       17.09      3.26 o 
  12  11   1        0.55       -1.06      2.17 o 
  13  11   1      149.39      154.87      7.05 o 
  14  11   1       19.18       21.39      3.81 o 
  15  11   1        0.07        0.74      2.59 o 
  16  11   1      180.79      181.24      8.13 o 
  17  11   1       39.32       33.79      8.05 o 
  18  11   1        9.20       14.75      3.70 o 
  19  11   1       28.64       35.76      9.99 o 
 -18  12   1       68.40       84.19     14.40 o 
 -17  12   1        4.53        6.12      4.43 o 
 -16  12   1      117.33      117.97      8.28 o 
 -15  12   1      331.14      359.87     11.58 o 
 -14  12   1      192.80      220.32      8.94 o 
 -13  12   1       21.72       25.59      4.12 o 
 -12  12   1       10.84        5.38      2.72 o 
 -11  12   1      134.80      136.02      5.86 o 
 -10  12   1      120.71      114.22      5.41 o 
  -9  12   1      104.53       96.72      6.25 o 
  -8  12   1      116.56      122.72      5.28 o 
  -7  12   1      280.74      314.99      8.08 o 
  -6  12   1       12.18        8.27      2.26 o 
  -5  12   1        6.23        2.06      1.46 o 
  -4  12   1       70.75       55.72      3.35 o 
  -3  12   1      379.84      369.43      7.43 o 
  -2  12   1        0.02       -0.94      0.94 o 
  -1  12   1      234.79      215.35      5.07 o 
   0  12   1      426.76      414.40      7.80 o 
   1  12   1      557.80      554.43      9.34 o 
   2  12   1      107.54       96.38      4.19 o 
   3  12   1       25.67       18.85      2.36 o 
   4  12   1        1.43        6.76      2.34 o 
   5  12   1      278.89      266.97      8.46 o 
   6  12   1       71.87       63.72      4.96 o 
   7  12   1       24.93       19.55      3.71 o 
   8  12   1       51.32       36.33      7.58 o 
   9  12   1       97.88      112.74      6.02 o 
  10  12   1       70.95       72.79      6.96 o 
  11  12   1       44.52       37.64      4.25 o 
  12  12   1      186.34      174.39      7.60 o 
  13  12   1      114.07      110.69      7.09 o 
  14  12   1        9.94       11.01      3.64 o 
  15  12   1       83.05       75.99      6.23 o 
  16  12   1      120.93      130.51      8.82 o 
  17  12   1      110.54      114.85      7.77 o 
  18  12   1       38.46       53.22      9.54 o 
 -17  13   1        0.34        3.35      4.34 o 
 -16  13   1       31.04       27.47      4.69 o 
 -15  13   1        2.35        4.33      3.37 o 
 -14  13   1      140.85      143.82      7.77 o 
 -13  13   1        8.00        7.91      3.48 o 
 -12  13   1       94.71       77.96      6.33 o 
 -11  13   1       36.68       47.65      5.27 o 
 -10  13   1       28.67       30.21      3.53 o 
  -9  13   1      100.41      116.62      5.45 o 
  -8  13   1      203.98      235.43      9.03 o 
  -7  13   1        8.16        8.85      2.37 o 
  -6  13   1       74.52       74.06      4.98 o 
  -5  13   1       17.91       18.60      2.72 o 
  -4  13   1       69.49       73.60      3.99 o 
  -3  13   1        6.68        7.56      1.75 o 
  -2  13   1        2.02        5.57      1.65 o 
  -1  13   1       11.95       10.57      3.30 o 
   0  13   1        1.44       -0.63      1.47 o 
   1  13   1       42.74       43.14      4.50 o 
   2  13   1       18.79       17.03      2.36 o 
   3  13   1        3.86        1.85      2.18 o 
   4  13   1       17.21       20.32      3.15 o 
   5  13   1        1.46        0.13      2.15 o 
   6  13   1       27.78       28.85      3.71 o 
   7  13   1       12.40        5.91      2.45 o 
   8  13   1      137.82      133.41      6.81 o 
   9  13   1       50.19       45.04      8.07 o 
  10  13   1      235.97      249.37     11.37 o 
  11  13   1      218.37      231.70     11.06 o 
  12  13   1        2.23        6.58      3.73 o 
  13  13   1      208.41      220.60      8.87 o 
  14  13   1        9.87        8.13      5.74 o 
  15  13   1       54.70       54.94      6.26 o 
  16  13   1        9.99       13.57      3.61 o 
 -15  14   1       18.81       20.15      5.99 o 
 -14  14   1       93.41      112.53     11.35 o 
 -13  14   1        0.05        2.59      3.02 o 
 -12  14   1      551.16      571.85     15.79 o 
 -11  14   1       26.20       30.53      3.76 o 
 -10  14   1       46.66       46.57      4.24 o 
  -9  14   1       21.13       26.19      4.22 o 
  -8  14   1       19.93       23.98      5.35 o 
  -7  14   1       96.23      101.43      5.72 o 
  -6  14   1      130.23      134.51      5.60 o 
  -5  14   1        3.44        1.96      2.51 o 
  -4  14   1      248.76      243.06      8.60 o 
  -3  14   1        0.51        2.62      2.63 o 
  -2  14   1       98.31      100.80      4.98 o 
  -1  14   1       39.32       47.69      3.83 o 
   0  14   1        1.02        4.19      1.90 o 
   1  14   1        2.37        1.34      1.68 o 
   2  14   1        4.82        3.14      2.37 o 
   3  14   1      136.35      133.68      6.29 o 
   4  14   1       46.63       42.58      4.35 o 
   5  14   1        0.01        4.41      2.45 o 
   6  14   1      221.80      229.65      8.49 o 
   7  14   1        3.49        1.60      2.41 o 
   8  14   1       97.91       95.18      6.59 o 
   9  14   1       72.57       76.66      7.36 o 
  10  14   1       17.62       16.62      3.45 o 
  11  14   1        4.28        6.89      2.86 o 
  12  14   1        4.41       10.11      3.19 o 
  13  14   1        1.17        4.35      2.73 o 
  14  14   1      332.43      319.61     14.01 o 
  15  14   1       12.77       17.60      5.97 o 
 -13  15   1       67.42       71.67      7.03 o 
 -12  15   1        5.56        9.09      3.74 o 
 -11  15   1       18.00       36.99     10.84 o 
 -10  15   1       20.83       22.52      4.06 o 
  -9  15   1      217.00      236.05      9.19 o 
  -8  15   1        1.12        1.46      3.30 o 
  -7  15   1       33.84       35.04      7.97 o 
  -6  15   1        0.25        0.71      2.58 o 
  -5  15   1       45.24       55.30      5.13 o 
  -4  15   1        9.11       10.23      4.14 o 
  -3  15   1      116.35      126.81      9.02 o 
  -2  15   1        9.12       13.54      2.63 o 
  -1  15   1      319.72      334.41      8.85 o 
   0  15   1       20.54       23.82      3.54 o 
   1  15   1        1.05        3.29      2.02 o 
   2  15   1       18.02       15.26      3.31 o 
   3  15   1       82.44       91.28      6.46 o 
   4  15   1      121.93      126.28      6.55 o 
   5  15   1       14.57        8.88      2.89 o 
   6  15   1        2.04        1.51      2.38 o 
   7  15   1       30.20       40.51      4.64 o 
   8  15   1       18.14       15.80      3.56 o 
   9  15   1       73.93       76.31      9.06 o 
  10  15   1        3.87        5.57      2.96 o 
  11  15   1      184.60      189.21      8.50 o 
  12  15   1        4.13        3.89      3.14 o 
  13  15   1      217.50      267.29     12.47 o 
 -11  16   1      751.41      767.48     33.49 o 
 -10  16   1        0.16        5.40      3.11 o 
  -9  16   1       88.14       89.59      6.88 o 
  -8  16   1       45.35       53.14      5.43 o 
  -7  16   1      427.78      448.36     13.02 o 
  -6  16   1       79.81       84.40      8.15 o 
  -5  16   1       31.76       33.71      4.38 o 
  -4  16   1       36.93       38.52      5.43 o 
  -3  16   1      385.92      397.39     16.97 o 
  -2  16   1       38.30       36.91      3.78 o 
  -1  16   1      287.62      297.01      8.59 o 
   0  16   1        0.07        7.24      2.33 o 
   1  16   1      125.18      126.83      7.21 o 
   2  16   1        8.45       11.29      3.63 o 
   3  16   1      418.60      430.12     12.45 o 
   4  16   1        7.72        8.80      3.12 o 
   5  16   1      286.35      301.29     10.47 o 
   6  16   1       15.76       16.06      3.65 o 
   7  16   1       99.40      107.65      7.35 o 
   8  16   1       51.76       59.91      8.99 o 
   9  16   1      290.25      311.16     11.00 o 
  10  16   1       57.72       71.80      7.49 o 
  11  16   1        0.12       -0.24      3.92 o 
  -8  17   1       58.40       48.95      6.53 o 
  -7  17   1       74.20       68.32      7.52 o 
  -6  17   1       16.59       18.80      4.60 o 
  -5  17   1       39.14       49.46      5.21 o 
  -4  17   1       38.49       47.29     17.50 o 
  -3  17   1       43.14       42.51      6.10 o 
  -2  17   1       26.51       34.10      5.13 o 
  -1  17   1        3.70        8.92      2.48 o 
   0  17   1      211.40      229.07      9.16 o 
   1  17   1        0.02        0.87      2.60 o 
   2  17   1      115.30      116.85      7.22 o 
   3  17   1       57.85       65.04      5.89 o 
   4  17   1      157.73      169.02      8.03 o 
   5  17   1        0.23       -1.11      3.02 o 
   6  17   1       30.38       32.87      5.60 o 
   7  17   1       19.59       15.63      5.87 o 
   8  17   1        1.26        7.71      5.34 o 
  -2  18   1      226.10      250.62     16.28 o 
   0  18   1       52.49       69.34     10.33 o 
   1  18   1        0.44        4.42      4.77 o 
   2  18   1       75.09       92.99     12.19 o 
 -24   0   2      610.24      706.74     29.89 o 
 -23   0   2       29.16       28.84      8.73 o 
 -22   0   2       79.86       92.78     11.88 o 
 -21   0   2        1.99       -3.09      5.58 o 
 -20   0   2       35.93       39.86      8.12 o 
 -19   0   2       20.30       21.34      6.45 o 
 -18   0   2       11.90       22.35      6.40 o 
 -17   0   2        0.19        5.40      4.39 o 
 -16   0   2      475.52      501.78     19.83 o 
 -15   0   2        0.24        1.32      2.26 o 
 -14   0   2     6266.73     5573.59     72.87 o 
 -13   0   2        3.37        1.69      1.49 o 
 -12   0   2     3606.61     3676.93     38.05 o 
 -11   0   2       16.79       20.19      1.56 o 
 -10   0   2      721.68      705.21      9.02 o 
  -9   0   2        0.13        0.50      0.80 o 
  -8   0   2     5055.50     5407.96     53.31 o 
  -7   0   2      243.68      261.08      3.96 o 
  -6   0   2     1372.82     1527.90     16.09 o 
  -5   0   2       66.38       64.45      1.85 o 
  -4   0   2     1378.17     1573.62     36.75 o 
  -3   0   2        0.65       -0.55      0.55 o 
  -2   0   2     2417.94     2502.54     37.36 o 
  -1   0   2     1647.72     1667.31     20.89 o 
   0   0   2     8408.13     7738.34    114.91 o 
   1   0   2       89.39       97.68      2.99 o 
   2   0   2   159828.56   144299.59   3197.54 o 
   3   0   2     1182.49     1122.51     27.27 o 
   4   0   2      483.97      558.20      8.32 o 
   5   0   2      761.00      811.14     12.60 o 
   6   0   2      539.01      563.83      6.76 o 
   7   0   2      305.93      288.56      9.87 o 
   8   0   2       25.63       24.85      1.74 o 
   9   0   2      184.20      175.49      3.70 o 
  10   0   2      120.48      133.15      5.03 o 
  11   0   2       91.40       77.90      4.71 o 
  12   0   2     1512.18     1551.96     29.38 o 
  13   0   2       47.39       41.05      5.56 o 
  14   0   2       83.97       88.29      5.52 o 
  15   0   2        0.03       -2.05      2.05 o 
  16   0   2     1970.44     2014.17     72.96 o 
  17   0   2        3.95        5.36      3.15 o 
  18   0   2      812.70      772.01     19.79 o 
  19   0   2       83.54       73.90      6.90 o 
  20   0   2       19.95        9.97      3.92 o 
  21   0   2       21.92       28.60      5.17 o 
  22   0   2       24.41       19.15      5.38 o 
  23   0   2        0.07        5.95      5.29 o 
 -24   1   2       17.63       18.83      5.98 o 
 -23   1   2       59.61       70.19      7.98 o 
 -22   1   2      380.16      435.52     15.41 o 
 -21   1   2       51.09       70.63      7.29 o 
 -20   1   2      144.50      136.81     11.33 o 
 -19   1   2       60.62       60.47     10.59 o 
 -18   1   2      221.74      245.29     10.21 o 
 -17   1   2        1.31        0.09      3.00 o 
 -16   1   2      166.29      131.60      6.09 o 
 -15   1   2       56.39       48.11      3.84 o 
 -14   1   2       61.37       67.03      2.85 o 
 -13   1   2      116.92      123.09      3.02 o 
 -12   1   2       85.16       77.84      2.20 o 
 -11   1   2        5.81        3.13      0.70 o 
 -10   1   2      561.62      544.32      5.28 o 
  -9   1   2     1368.02     1475.81     11.02 o 
  -8   1   2     1336.59     1420.38     10.50 o 
  -7   1   2     1202.24     1333.66      9.68 o 
  -6   1   2        4.44        1.96      0.42 o 
  -5   1   2      938.86     1019.18      8.71 o 
  -4   1   2     3545.84     3829.82     31.38 o 
  -3   1   2        2.47        0.91      0.30 o 
  -2   1   2      104.65      116.17      1.63 o 
  -1   1   2     2038.54     2023.83     19.60 o 
   0   1   2       63.81       67.89      1.66 o 
   1   1   2     7573.78     7434.61     84.60 o 
   2   1   2    12241.31    11828.67    127.66 o 
   3   1   2        6.01        9.35      0.81 o 
   4   1   2       71.46       80.87      1.51 o 
   5   1   2      506.01      527.51      5.53 o 
   6   1   2      375.30      376.71      4.08 o 
   7   1   2     1061.24     1042.51     15.53 o 
   8   1   2     2422.27     2418.63     33.43 o 
   9   1   2      241.80      248.62      3.50 o 
  10   1   2        0.50        0.01      0.59 o 
  11   1   2      146.14      163.27      4.24 o 
  12   1   2      109.50      116.78      4.06 o 
  13   1   2       49.84       57.26      3.42 o 
  14   1   2       34.78       38.26      3.36 o 
  15   1   2      138.88      128.99      5.20 o 
  16   1   2      609.95      606.24     11.47 o 
  17   1   2      131.93      120.35      6.15 o 
  18   1   2      473.13      457.46     10.18 o 
  19   1   2       39.06       45.86      4.80 o 
  20   1   2       26.16       32.36      3.58 o 
  21   1   2       41.53       49.24      4.43 o 
  22   1   2       59.65       56.61      4.75 o 
  23   1   2        4.10       -0.59      3.06 o 
 -24   2   2        6.16       -1.43      7.00 o 
 -23   2   2      269.39      309.21     13.47 o 
 -22   2   2       58.82       61.56      7.42 o 
 -21   2   2       53.86       47.47      6.38 o 
 -20   2   2        2.64        3.48      3.76 o 
 -19   2   2       43.60       37.61      5.36 o 
 -18   2   2       14.23       14.70      4.12 o 
 -17   2   2      201.42      227.16      8.12 o 
 -16   2   2        0.07        0.80      3.61 o 
 -15   2   2      209.18      156.17      5.13 o 
 -14   2   2       32.83       38.14      2.92 o 
 -13   2   2      203.44      202.22      3.47 o 
 -12   2   2       22.60       19.28      1.35 o 
 -11   2   2      704.19      726.93      6.77 o 
 -10   2   2        5.70        8.30      0.81 o 
  -9   2   2     1123.87     1349.63     10.74 o 
  -8   2   2       15.30       21.04      0.97 o 
  -7   2   2     3050.46     3177.05     23.79 o 
  -6   2   2      107.85      115.33      1.89 o 
  -5   2   2     1243.76     1280.04     10.81 o 
  -4   2   2       32.52       37.21      1.05 o 
  -3   2   2     9971.14    10561.01     80.74 o 
  -2   2   2        0.00       -0.44      0.44 o 
  -1   2   2      212.71      245.46      2.77 o 
   0   2   2     1555.44     1467.27     15.26 o 
   1   2   2     7338.15     7111.25     54.10 o 
   2   2   2     1086.41     1050.21      9.54 o 
   3   2   2     2017.27     2034.98     25.04 o 
   4   2   2      143.98      150.00      1.86 o 
   5   2   2        3.34        2.40      0.43 o 
   6   2   2        7.98        8.90      0.65 o 
   7   2   2     2720.87     2808.64     38.79 o 
   8   2   2       26.83       29.06      1.26 o 
   9   2   2      248.84      229.57      3.61 o 
  10   2   2        6.67        4.95      0.89 o 
  11   2   2     2071.96     2108.08     20.23 o 
  12   2   2       15.12       14.59      1.53 o 
  13   2   2      254.09      250.27      7.91 o 
  14   2   2        7.67        5.90      1.86 o 
  15   2   2      544.91      529.14     10.32 o 
  16   2   2      257.28      242.58      6.80 o 
  17   2   2       52.03       54.39      4.00 o 
  18   2   2      250.54      247.96      7.27 o 
  19   2   2       88.51       86.34      5.22 o 
  20   2   2        6.90        5.09      2.40 o 
  21   2   2       56.05       48.06      4.34 o 
  22   2   2        0.15        0.54      2.46 o 
  23   2   2        5.62        4.97      3.31 o 
 -23   3   2       38.89       43.32     10.30 o 
 -22   3   2        4.22        6.42      7.06 o 
 -21   3   2        0.65       -4.15      5.64 o 
 -20   3   2        0.13        3.61      9.72 o 
 -19   3   2        0.85        3.33      3.43 o 
 -18   3   2       87.50       93.99      7.72 o 
 -17   3   2       55.30       63.78      8.72 o 
 -16   3   2        0.15        1.77      2.56 o 
 -15   3   2      391.60      328.22      9.09 o 
 -14   3   2       35.01       36.62      3.01 o 
 -13   3   2     1144.23     1134.94     13.20 o 
 -12   3   2     1924.77     1821.79     15.46 o 
 -11   3   2      158.98      139.50      2.80 o 
 -10   3   2       53.70       50.99      1.81 o 
  -9   3   2       47.29       51.47      1.55 o 
  -8   3   2       29.93       36.06      1.46 o 
  -7   3   2      125.51      153.49      2.86 o 
  -6   3   2       91.22      105.65      1.92 o 
  -5   3   2        3.43        7.33      0.57 o 
  -4   3   2      172.43      196.56      2.50 o 
  -3   3   2     1803.28     1802.87     19.64 o 
  -2   3   2       70.20       65.44      1.29 o 
  -1   3   2     3207.78     3257.73     22.81 o 
   0   3   2     3381.94     3470.91     25.51 o 
   1   3   2       37.07       38.00      0.90 o 
   2   3   2      880.73      867.20      8.19 o 
   3   3   2      917.82      967.89      7.68 o 
   4   3   2      271.98      285.60      2.80 o 
   5   3   2      311.32      300.43      3.01 o 
   6   3   2       13.66       13.76      0.85 o 
   7   3   2        8.38        8.58      0.72 o 
   8   3   2       87.26       95.26      1.99 o 
   9   3   2        0.88        0.35      0.64 o 
  10   3   2      186.99      197.30      3.63 o 
  11   3   2      564.50      541.09      6.95 o 
  12   3   2      226.19      210.28      3.77 o 
  13   3   2        7.43        8.57      1.51 o 
  14   3   2      298.72      282.30      6.91 o 
  15   3   2        4.17        4.70      1.80 o 
  16   3   2      418.62      390.87     10.17 o 
  17   3   2       31.57       34.41      3.83 o 
  18   3   2        0.08       -1.72      1.72 o 
  19   3   2      233.57      237.60      7.39 o 
  20   3   2       20.26       18.91      3.14 o 
  21   3   2        0.22       -0.17      2.23 o 
  22   3   2       67.10       78.02      9.26 o 
  23   3   2        1.88        1.53      3.07 o 
 -23   4   2       55.54       59.41     11.48 o 
 -22   4   2        0.05        3.70      7.02 o 
 -21   4   2       91.67      101.23     12.94 o 
 -20   4   2       16.80       15.91      7.14 o 
 -19   4   2       37.07       32.86      8.14 o 
 -18   4   2       21.71       29.43      5.76 o 
 -17   4   2       17.67       21.28      5.06 o 
 -16   4   2       24.95       48.78      4.64 o 
 -15   4   2      134.89      131.18      6.38 o 
 -14   4   2       77.24       64.64      4.57 o 
 -13   4   2       48.69       45.09      2.97 o 
 -12   4   2     1158.61     1021.72     12.17 o 
 -11   4   2       61.73       54.97      2.31 o 
 -10   4   2       56.55       42.19      1.97 o 
  -9   4   2       35.86       30.79      1.52 o 
  -8   4   2     1268.63     1359.50     11.54 o 
  -7   4   2      258.15      264.41      3.39 o 
  -6   4   2     3811.83     4256.74     31.78 o 
  -5   4   2        7.90        7.31      0.59 o 
  -4   4   2     1480.80     1750.39     12.51 o 
  -3   4   2      285.65      332.60      3.10 o 
  -2   4   2        0.02       -0.15      0.31 o 
  -1   4   2      461.14      463.37      4.01 o 
   0   4   2     1841.40     1834.65     13.48 o 
   1   4   2      216.97      227.98      2.91 o 
   2   4   2      559.93      577.73      6.06 o 
   3   4   2      235.32      231.64      2.91 o 
   4   4   2      840.96      883.82      7.37 o 
   5   4   2       14.88       17.92      0.85 o 
   6   4   2      516.58      494.98      5.31 o 
   7   4   2      209.90      227.87      3.50 o 
   8   4   2      856.01      885.23      8.25 o 
   9   4   2        3.19        3.51      0.98 o 
  10   4   2     1334.19     1384.69     13.98 o 
  11   4   2        7.90       10.04      1.26 o 
  12   4   2        2.65        2.82      1.19 o 
  13   4   2      539.70      538.43      7.42 o 
  14   4   2       55.39       53.55      2.61 o 
  15   4   2       84.19       83.99      4.57 o 
  16   4   2       97.53       81.51      4.67 o 
  17   4   2      215.79      220.68      6.77 o 
  18   4   2       25.03       30.20      3.39 o 
  19   4   2      105.02       96.75      5.56 o 
  20   4   2       77.31       90.53      6.38 o 
  21   4   2       29.86       22.23      4.35 o 
  22   4   2       14.16       15.59      3.22 o 
  23   4   2       74.10       75.23     10.42 o 
 -23   5   2        0.13       -6.43      6.43 o 
 -22   5   2       40.61       54.84     10.62 o 
 -21   5   2       53.60       68.83     11.05 o 
 -20   5   2      431.67      422.69     21.70 o 
 -19   5   2        8.35        7.97      5.06 o 
 -18   5   2        2.79        5.06      4.54 o 
 -17   5   2      129.99      169.47      9.97 o 
 -16   5   2      117.70      133.34      9.03 o 
 -15   5   2       18.08       25.61      5.07 o 
 -14   5   2      773.61      738.59     14.68 o 
 -13   5   2        2.09        3.34      2.05 o 
 -12   5   2      442.91      381.59      7.16 o 
 -11   5   2        2.39        2.54      1.21 o 
 -10   5   2      169.85      203.02      4.80 o 
  -9   5   2      576.41      591.80      7.18 o 
  -8   5   2        9.70        7.76      1.01 o 
  -7   5   2      432.67      469.21      5.49 o 
  -6   5   2      135.93      141.03      2.44 o 
  -5   5   2        5.75        9.06      0.66 o 
  -4   5   2       38.54       48.32      1.07 o 
  -3   5   2      772.09      844.11      6.46 o 
  -2   5   2       11.00        8.06      0.56 o 
  -1   5   2        3.20        2.88      0.39 o 
   0   5   2      693.60      685.32      5.71 o 
   1   5   2       78.84       72.55      1.41 o 
   2   5   2      311.21      313.67      3.44 o 
   3   5   2        2.12        1.72      0.55 o 
   4   5   2     3189.21     3199.60     23.18 o 
   5   5   2     1299.01     1343.98     10.83 o 
   6   5   2      128.24      127.17      2.53 o 
   7   5   2       18.88       16.34      1.05 o 
   8   5   2      224.42      213.42      3.49 o 
   9   5   2      150.88      147.90      4.62 o 
  10   5   2      497.08      485.92      6.61 o 
  11   5   2        2.21        0.85      1.05 o 
  12   5   2       76.20       79.76      3.09 o 
  13   5   2        0.68        0.84      1.20 o 
  14   5   2       87.18       77.55      3.04 o 
  15   5   2      736.33      714.21     10.29 o 
  16   5   2        5.25        7.36      2.14 o 
  17   5   2       50.21       54.98      4.11 o 
  18   5   2      469.00      430.77     10.01 o 
  19   5   2       13.01        8.68      2.53 o 
  20   5   2        2.33        5.34      2.53 o 
  21   5   2        3.18        3.76      2.53 o 
  22   5   2       40.32       35.83      4.99 o 
 -22   6   2        0.22       -3.28      6.60 o 
 -21   6   2      238.77      288.51     18.84 o 
 -20   6   2       60.70       62.05      7.71 o 
 -19   6   2      193.52      202.96     11.01 o 
 -18   6   2       13.92       27.09     13.89 o 
 -17   6   2      128.44      112.20      9.10 o 
 -16   6   2        2.31        7.88      6.89 o 
 -15   6   2      232.74      274.02     11.73 o 
 -14   6   2      139.34      126.50      5.86 o 
 -13   6   2       13.22       11.19      2.71 o 
 -12   6   2        1.30       -1.68      1.68 o 
 -11   6   2     3952.92     3522.73     37.98 o 
 -10   6   2        6.10        6.76      1.57 o 
  -9   6   2        0.07        0.16      1.09 o 
  -8   6   2       84.55       92.03      2.62 o 
  -7   6   2      110.37      130.55      2.61 o 
  -6   6   2      259.01      258.96      3.55 o 
  -5   6   2      520.83      590.36      6.36 o 
  -4   6   2        0.88        0.82      0.43 o 
  -3   6   2      875.56      906.20      7.67 o 
  -2   6   2      104.43      111.47      1.82 o 
  -1   6   2     3195.57     3321.34     22.86 o 
   0   6   2      178.17      174.17      2.92 o 
   1   6   2      186.28      188.83      2.56 o 
   2   6   2      408.81      439.08      4.34 o 
   3   6   2       37.61       39.64      1.31 o 
   4   6   2       11.17       12.69      0.97 o 
   5   6   2      629.23      636.78      6.49 o 
   6   6   2      386.97      390.75      5.01 o 
   7   6   2       71.59       69.81      2.48 o 
   8   6   2       35.04       27.41      1.82 o 
   9   6   2      550.47      544.23      8.40 o 
  10   6   2      168.59      169.08      3.98 o 
  11   6   2      179.87      170.62      4.58 o 
  12   6   2      175.90      162.01      4.57 o 
  13   6   2      729.67      694.94      9.84 o 
  14   6   2       72.25       72.82      3.15 o 
  15   6   2      894.13      842.07     13.53 o 
  16   6   2      123.40      133.23      4.69 o 
  17   6   2       44.87       48.64      4.71 o 
  18   6   2        2.62        2.49      2.67 o 
  19   6   2      121.20      141.39      7.09 o 
  20   6   2       31.29       38.33      4.68 o 
  21   6   2       58.04       56.19      5.75 o 
  22   6   2       26.07       25.76      4.42 o 
 -22   7   2        9.28       11.13      7.95 o 
 -21   7   2        3.17        5.84      6.73 o 
 -20   7   2       34.20       29.59      6.29 o 
 -19   7   2       23.59       27.53      7.62 o 
 -18   7   2        2.03        7.81      4.81 o 
 -17   7   2      147.79      180.03     10.89 o 
 -16   7   2       82.17       80.77     11.95 o 
 -15   7   2       11.09       10.66      4.47 o 
 -14   7   2        0.17        0.60      4.71 o 
 -13   7   2       11.85       14.94      2.88 o 
 -12   7   2        2.58       -0.45      1.92 o 
 -11   7   2       45.32       29.29      5.19 o 
 -10   7   2       98.28       83.67      4.48 o 
  -9   7   2     2205.08     2062.94     23.96 o 
  -8   7   2        0.09       -0.88      0.88 o 
  -7   7   2     1266.79     1342.98     13.86 o 
  -6   7   2       15.99       17.51      1.16 o 
  -5   7   2     1213.66     1236.92     10.62 o 
  -4   7   2       10.31       10.21      1.00 o 
  -3   7   2      299.98      324.91      4.83 o 
  -2   7   2        2.26        3.42      0.62 o 
  -1   7   2      118.91      151.41      3.16 o 
   0   7   2        2.89        3.77      0.67 o 
   1   7   2      803.08      822.81      7.44 o 
   2   7   2      103.41      102.90      2.08 o 
   3   7   2      459.23      443.40      4.52 o 
   4   7   2       66.29       64.08      1.69 o 
   5   7   2     1334.32     1443.37     14.23 o 
   6   7   2      106.15      111.73      2.77 o 
   7   7   2      754.02      718.76     11.43 o 
   8   7   2        0.81        4.43      1.16 o 
   9   7   2      275.74      262.63      6.68 o 
  10   7   2       36.89       32.68      3.91 o 
  11   7   2      641.65      658.86     10.24 o 
  12   7   2        0.82        1.42      1.40 o 
  13   7   2       55.49       55.51      3.35 o 
  14   7   2       44.88       42.77      3.51 o 
  15   7   2      263.93      255.70      6.41 o 
  16   7   2       60.04       59.40      4.23 o 
  17   7   2        2.31        2.89      2.11 o 
  18   7   2        2.19        4.24      3.40 o 
  19   7   2        0.00        0.73      4.19 o 
  20   7   2       47.29       42.94      5.02 o 
  21   7   2       27.91       27.81      4.38 o 
 -21   8   2        2.92        6.01      6.02 o 
 -20   8   2      125.99      140.71     11.08 o 
 -19   8   2      161.87      157.64     21.75 o 
 -18   8   2        9.68        2.95      4.44 o 
 -17   8   2       72.28       87.68      9.34 o 
 -16   8   2      165.84      173.88     20.18 o 
 -15   8   2        0.27       -4.57      6.97 o 
 -14   8   2        5.25        7.51      3.95 o 
 -13   8   2       36.85       30.41      3.88 o 
 -12   8   2      718.05      699.29     14.80 o 
 -11   8   2        6.07        4.43      2.27 o 
 -10   8   2       86.60       88.73      4.40 o 
  -9   8   2      370.76      351.14      6.91 o 
  -8   8   2        7.04        4.57      1.57 o 
  -7   8   2      944.34      802.25      9.59 o 
  -6   8   2      911.14      842.37      9.87 o 
  -5   8   2       89.48      107.55      2.57 o 
  -4   8   2        0.86        1.41      0.62 o 
  -3   8   2      826.25      793.52      7.44 o 
  -2   8   2      417.16      465.48      4.88 o 
  -1   8   2      136.92      116.48      2.20 o 
   0   8   2       89.36       89.42      1.96 o 
   1   8   2       33.35       38.52      1.56 o 
   2   8   2      502.07      520.17      6.18 o 
   3   8   2      724.37      733.17      7.83 o 
   4   8   2        5.10        3.17      0.83 o 
   5   8   2      203.87      204.51      3.86 o 
   6   8   2      115.09      116.37      2.96 o 
   7   8   2      339.53      330.44      5.73 o 
   8   8   2      243.00      227.96      4.74 o 
   9   8   2        6.52        7.87      1.65 o 
  10   8   2       92.87       96.79      4.22 o 
  11   8   2      608.96      568.93      9.53 o 
  12   8   2       11.71        9.12      1.83 o 
  13   8   2      591.36      564.90     10.95 o 
  14   8   2       23.15       26.30      4.28 o 
  15   8   2       54.24       58.60      3.70 o 
  16   8   2      182.78      185.12      5.64 o 
  17   8   2       21.95       27.16      3.30 o 
  18   8   2        2.15        0.98      2.59 o 
  19   8   2        8.88       10.41      3.42 o 
  20   8   2       62.15       61.58      5.87 o 
  21   8   2        5.01        7.59      4.33 o 
 -20   9   2      120.37      159.45     24.51 o 
 -19   9   2        2.88        0.69     12.10 o 
 -18   9   2      148.45      157.28     17.25 o 
 -17   9   2        0.68        1.47      4.03 o 
 -16   9   2      193.17      215.67     28.43 o 
 -15   9   2        6.60        3.87      5.61 o 
 -14   9   2      117.82      105.79      6.22 o 
 -13   9   2        4.06        2.92      2.55 o 
 -12   9   2        6.85        8.97      2.68 o 
 -11   9   2        0.25        0.38      2.22 o 
 -10   9   2       10.08       19.83      2.49 o 
  -9   9   2        2.44        3.62      1.65 o 
  -8   9   2      143.44      115.59      4.07 o 
  -7   9   2        6.09        7.29      1.85 o 
  -6   9   2      641.17      543.12     12.43 o 
  -5   9   2        4.73        4.30      1.30 o 
  -4   9   2     2821.56     2555.69     22.27 o 
  -3   9   2      167.28      157.78      4.18 o 
  -2   9   2       51.54       65.08      2.00 o 
  -1   9   2       10.24       12.60      1.15 o 
   0   9   2     1159.33     1094.13     10.33 o 
   1   9   2        5.46        3.29      1.01 o 
   2   9   2        0.03        1.04      1.26 o 
   3   9   2        1.58        1.86      0.87 o 
   4   9   2      815.68      737.90     10.13 o 
   5   9   2        2.08        1.79      0.91 o 
   6   9   2      834.58      848.92      9.98 o 
   7   9   2      600.38      559.34      9.16 o 
   8   9   2      509.71      495.36      8.47 o 
   9   9   2        8.68        7.18      1.66 o 
  10   9   2     1103.52     1069.00     16.41 o 
  11   9   2      126.82      119.53      4.29 o 
  12   9   2        1.84        6.02      2.10 o 
  13   9   2        0.20        0.65      1.88 o 
  14   9   2       55.97       58.09      4.24 o 
  15   9   2        1.58        1.79      2.01 o 
  16   9   2       39.00       44.22      3.50 o 
  17   9   2        0.67       -0.37      2.09 o 
  18   9   2       33.47       29.90      6.33 o 
  19   9   2        0.17       -1.62      3.70 o 
  20   9   2        0.26        3.50      3.92 o 
 -20  10   2       78.27       89.36      9.63 o 
 -19  10   2      288.59      301.14     14.22 o 
 -18  10   2      211.54      231.57     12.47 o 
 -17  10   2      214.89      234.56     12.50 o 
 -16  10   2       50.35       73.28      8.69 o 
 -15  10   2       13.00       21.75      5.67 o 
 -14  10   2        4.46        1.50      2.61 o 
 -13  10   2        9.51       13.59      3.40 o 
 -12  10   2      128.18      152.53      7.13 o 
 -11  10   2       31.22       35.37      5.79 o 
 -10  10   2      116.43      133.08      5.27 o 
  -9  10   2       65.73       39.49      4.32 o 
  -8  10   2      628.79      597.42     11.22 o 
  -7  10   2       28.26       30.81      2.40 o 
  -6  10   2       30.81       25.08      2.27 o 
  -5  10   2       40.35       39.51      2.54 o 
  -4  10   2      121.33      118.55      5.90 o 
  -3  10   2      785.79      685.30      9.64 o 
  -2  10   2      846.61      761.21      9.33 o 
  -1  10   2       18.69       16.60      1.56 o 
   0  10   2      385.73      357.90      5.72 o 
   1  10   2      309.08      285.70      5.39 o 
   2  10   2      575.37      497.93      9.03 o 
   3  10   2       12.35        7.52      1.54 o 
   4  10   2      131.94      116.09      3.81 o 
   5  10   2      258.45      236.10      5.50 o 
   6  10   2      696.32      646.35     11.58 o 
   7  10   2     1397.85     1375.36     17.63 o 
   8  10   2      221.25      222.52      5.52 o 
   9  10   2      145.79      135.09      4.48 o 
  10  10   2      105.06      101.24      5.06 o 
  11  10   2       36.51       29.26      5.90 o 
  12  10   2      336.34      330.80      8.35 o 
  13  10   2      113.61      106.94      5.04 o 
  14  10   2       23.22       23.68      3.38 o 
  15  10   2        8.14        6.82      2.75 o 
  16  10   2       14.53       19.06      5.01 o 
  17  10   2       17.12       18.38      3.62 o 
  18  10   2      105.68      114.32      7.01 o 
  19  10   2       16.88       16.58      3.56 o 
 -19  11   2      172.85      185.30     11.41 o 
 -18  11   2        5.27       11.79      9.20 o 
 -17  11   2      495.13      518.37     18.41 o 
 -16  11   2        0.02       -0.11      4.41 o 
 -15  11   2        7.71        3.23      4.71 o 
 -14  11   2        9.11        6.88      3.95 o 
 -13  11   2      265.75      229.21      8.88 o 
 -12  11   2        0.10        0.77      2.63 o 
 -11  11   2      208.36      221.42     11.11 o 
 -10  11   2        1.87       -0.13      2.56 o 
  -9  11   2      255.30      266.06     11.64 o 
  -8  11   2       16.88       18.22      3.06 o 
  -7  11   2      188.56      166.57      5.72 o 
  -6  11   2       17.31       13.05      1.99 o 
  -5  11   2       66.23       63.92      4.18 o 
  -4  11   2       10.36        8.12      2.22 o 
  -3  11   2     3203.21     3136.71     32.05 o 
  -2  11   2       94.10       89.12      3.38 o 
  -1  11   2      123.46      121.57      4.25 o 
   0  11   2      119.84      108.99      3.61 o 
   1  11   2      881.34      804.96     10.77 o 
   2  11   2        4.08        4.89      1.24 o 
   3  11   2      849.14      783.00     10.69 o 
   4  11   2       19.29       20.19      2.80 o 
   5  11   2       85.33       90.13      4.24 o 
   6  11   2      267.74      251.00      6.80 o 
   7  11   2      538.67      552.93     14.08 o 
   8  11   2      124.87      114.24      4.84 o 
   9  11   2       36.70       33.33      3.80 o 
  10  11   2        8.84        3.37      2.13 o 
  11  11   2      376.33      377.68     10.24 o 
  12  11   2       31.14       27.29      3.75 o 
  13  11   2       47.40       52.24      4.90 o 
  14  11   2        2.10        4.98      3.44 o 
  15  11   2       20.88       25.34      4.05 o 
  16  11   2        2.00        6.16      2.78 o 
  17  11   2       38.27       40.15      4.78 o 
  18  11   2       31.76       32.27      4.60 o 
 -17  12   2      221.02      238.90     14.88 o 
 -16  12   2       13.42       21.15      5.92 o 
 -15  12   2      183.78      195.35     11.52 o 
 -14  12   2      262.63      299.25     26.18 o 
 -13  12   2      209.19      221.12      8.96 o 
 -12  12   2        3.44        5.54      3.24 o 
 -11  12   2       39.74       30.73      4.43 o 
 -10  12   2       50.27       54.33      5.27 o 
  -9  12   2      236.33      232.39      7.14 o 
  -8  12   2       25.96       24.21      3.12 o 
  -7  12   2      364.81      358.24      8.76 o 
  -6  12   2      204.55      203.09      8.57 o 
  -5  12   2        0.67        0.18      1.84 o 
  -4  12   2       25.32       16.64      2.98 o 
  -3  12   2       16.66       11.55      2.01 o 
  -2  12   2       71.88       73.03      3.54 o 
  -1  12   2       82.66       91.99      3.83 o 
   0  12   2      176.55      168.41      4.62 o 
   1  12   2      287.46      271.72      6.36 o 
   2  12   2      415.84      417.66      7.38 o 
   3  12   2      640.08      595.53     10.23 o 
   4  12   2        0.04       -0.44      1.53 o 
   5  12   2        1.09        3.87      3.33 o 
   6  12   2      144.70      140.19      5.33 o 
   7  12   2      223.99      193.55      8.49 o 
   8  12   2       14.75       13.95      6.63 o 
   9  12   2        1.24       -3.13      3.60 o 
  10  12   2       32.72       33.05      4.97 o 
  11  12   2       26.85       18.56      6.36 o 
  12  12   2        0.07        1.85      3.05 o 
  13  12   2      236.66      253.77     24.87 o 
  14  12   2       10.37       13.62      3.97 o 
  15  12   2        5.05        1.63      2.80 o 
  16  12   2        4.04        0.84      2.70 o 
  17  12   2      167.46      163.33      8.05 o 
 -16  13   2      191.26      206.59     12.03 o 
 -15  13   2        8.47        8.57      5.28 o 
 -14  13   2        0.88       -0.62      3.41 o 
 -13  13   2       14.33        9.17      3.75 o 
 -12  13   2      129.44      124.17      7.39 o 
 -11  13   2       21.32       21.97      4.00 o 
 -10  13   2        0.23        3.34      3.53 o 
  -9  13   2        3.60       10.59      2.65 o 
  -8  13   2      857.16      915.85     16.11 o 
  -7  13   2       14.36       17.03      2.94 o 
  -6  13   2      126.62      120.69      5.39 o 
  -5  13   2        5.54        7.22      1.94 o 
  -4  13   2      268.71      258.87      7.90 o 
  -3  13   2       23.10       18.55      2.44 o 
  -2  13   2       48.88       50.29      3.46 o 
  -1  13   2        0.68        5.46      2.29 o 
   0  13   2       51.22       43.39      4.66 o 
   1  13   2        7.50        9.64      2.66 o 
   2  13   2        0.90        1.06      1.72 o 
   3  13   2        2.35        1.88      1.77 o 
   4  13   2      247.31      255.33      8.61 o 
   5  13   2        0.22        0.46      2.01 o 
   6  13   2       62.21       46.04      4.55 o 
   7  13   2       15.97       19.64      4.22 o 
   8  13   2      355.97      318.97     12.67 o 
   9  13   2       20.48       16.75      4.08 o 
  10  13   2        2.91        6.97      5.26 o 
  11  13   2       50.07       53.49      7.31 o 
  12  13   2      163.20      167.08     13.59 o 
  13  13   2       28.20       25.70      5.04 o 
  14  13   2        0.01        4.73      3.43 o 
  15  13   2       62.87       68.46      7.60 o 
  16  13   2       31.45       49.93      9.20 o 
 -15  14   2        0.26        5.32     12.36 o 
 -14  14   2        0.91       -1.54      3.16 o 
 -13  14   2        7.16        6.73      3.64 o 
 -12  14   2        5.35        5.83      3.46 o 
 -11  14   2      113.12      117.10      8.39 o 
 -10  14   2      201.85      200.27     11.69 o 
  -9  14   2       12.47        6.75      5.31 o 
  -8  14   2      132.23      140.60      6.03 o 
  -7  14   2        0.01        1.30      2.41 o 
  -6  14   2      426.50      464.41     10.78 o 
  -5  14   2       40.83       38.42      3.82 o 
  -4  14   2       92.21       98.70      4.76 o 
  -3  14   2       19.28       16.83      2.46 o 
  -2  14   2        1.53        0.35      1.68 o 
  -1  14   2       73.94       80.41      4.38 o 
   0  14   2      273.58      281.53     12.78 o 
   1  14   2        0.24        2.67      2.26 o 
   2  14   2       42.26       34.97      6.20 o 
   3  14   2       25.42       28.14      3.76 o 
   4  14   2      305.60      312.89      9.96 o 
   5  14   2        0.93       -0.48      2.12 o 
   6  14   2        0.06       -1.16      2.16 o 
   7  14   2       74.89       76.62      6.00 o 
   8  14   2       11.53       13.49      3.15 o 
   9  14   2       58.44       64.97      5.63 o 
  10  14   2      119.29      134.07      9.29 o 
  11  14   2       15.95       22.16      4.86 o 
  13  14   2       24.26       21.03     11.94 o 
  14  14   2       93.71      110.94     13.53 o 
 -13  15   2        5.30        6.52      5.18 o 
 -12  15   2        3.17        4.28      3.75 o 
 -11  15   2      417.92      409.50     12.71 o 
 -10  15   2        0.15        0.51      5.11 o 
  -9  15   2      257.60      267.10     12.51 o 
  -8  15   2       33.60       32.53      3.99 o 
  -7  15   2       34.16       29.66      3.75 o 
  -6  15   2       51.56       52.36      4.53 o 
  -5  15   2        6.51        8.03      2.64 o 
  -4  15   2       16.70       12.43      3.34 o 
  -3  15   2      180.44      196.13      6.89 o 
  -2  15   2        9.08       12.07      2.79 o 
  -1  15   2      418.44      402.17      9.92 o 
   0  15   2        6.35        5.19      2.82 o 
   1  15   2        6.37        6.58      2.71 o 
   2  15   2       46.27       49.90      4.88 o 
   3  15   2      126.93      142.16      6.97 o 
   4  15   2        2.03        4.34      2.66 o 
   5  15   2      170.42      174.90      8.34 o 
   6  15   2        9.84        7.91      3.11 o 
   7  15   2       54.75       54.64      5.39 o 
   8  15   2      126.63      125.13      7.20 o 
   9  15   2      108.53      116.89      7.63 o 
  10  15   2       35.89       36.70      6.80 o 
  11  15   2       51.20       58.63      5.83 o 
  12  15   2       89.89       97.33     13.05 o 
 -10  16   2       91.61       89.24      7.13 o 
  -9  16   2       57.13       49.32      6.98 o 
  -8  16   2       46.57       52.29      7.80 o 
  -7  16   2      455.20      540.36     14.51 o 
  -6  16   2       91.07       89.21      7.60 o 
  -5  16   2      243.46      246.32      9.46 o 
  -4  16   2        1.10        5.95      3.06 o 
  -3  16   2       16.39       23.50      3.38 o 
  -2  16   2       70.32       67.16      4.94 o 
  -1  16   2      147.20      144.38      6.98 o 
   0  16   2      171.51      172.67      7.71 o 
   1  16   2        0.00        3.05      2.75 o 
   2  16   2       14.98       14.00      3.35 o 
   3  16   2       91.69      102.36      7.11 o 
   4  16   2       15.12       15.46      3.61 o 
   5  16   2      241.52      236.06      9.36 o 
   6  16   2       58.98       59.60      5.73 o 
   7  16   2      172.78      182.40      8.52 o 
   8  16   2       46.76       49.20      5.46 o 
   9  16   2      211.13      220.59     11.44 o 
  10  16   2       16.30       18.87      6.42 o 
  -7  17   2        8.57       10.77      5.73 o 
  -6  17   2       71.55       69.18      7.70 o 
  -5  17   2       61.37       65.41      6.01 o 
  -4  17   2       97.80      118.54      9.31 o 
  -3  17   2       15.99       27.44      5.91 o 
  -2  17   2        2.10        6.27      3.01 o 
  -1  17   2       16.60       17.10      5.43 o 
   0  17   2        3.08       11.24      3.25 o 
   1  17   2       22.93       21.84      4.01 o 
   2  17   2       18.47       15.21      3.62 o 
   3  17   2       29.87       23.43      4.32 o 
   4  17   2       21.08       22.26      8.77 o 
   5  17   2       56.65       57.83      9.86 o 
   6  17   2       49.23       40.94      8.61 o 
   7  17   2        1.25        1.67      4.25 o 
 -23   1   3       18.15       11.76      8.11 o 
 -22   1   3      193.08      189.30     10.86 o 
 -21   1   3      281.19      331.64     24.46 o 
 -20   1   3       16.84       20.58      6.18 o 
 -19   1   3       90.09      102.38      8.13 o 
 -18   1   3      125.74      127.55      9.24 o 
 -17   1   3      155.07      151.80      6.89 o 
 -16   1   3        0.99        2.14      2.87 o 
 -15   1   3      184.27      148.59      7.30 o 
 -14   1   3       14.71       10.26      2.37 o 
 -13   1   3       52.31       60.08      2.63 o 
 -12   1   3       61.60       67.81      2.64 o 
 -11   1   3       74.18       65.88      2.16 o 
 -10   1   3        2.23        0.36      0.68 o 
  -9   1   3      352.22      341.78      4.42 o 
  -8   1   3     1205.33     1293.73     10.23 o 
  -7   1   3      523.68      552.38      5.02 o 
  -6   1   3      653.39      714.16      6.60 o 
  -5   1   3      132.15      152.30      1.91 o 
  -4   1   3      218.91      234.58      2.78 o 
  -3   1   3     1159.34     1252.55     11.61 o 
  -2   1   3      153.30      160.62      2.43 o 
  -1   1   3       88.76      112.84      1.94 o 
   0   1   3      505.41      561.11      6.09 o 
   1   1   3      277.80      267.54      5.07 o 
   2   1   3      616.46      674.78      8.14 o 
   3   1   3       32.26       38.13      1.54 o 
   4   1   3      567.00      621.92      6.56 o 
   5   1   3     1502.69     1561.02     12.49 o 
   6   1   3     2037.98     2138.14     17.84 o 
   7   1   3       13.60       16.48      1.03 o 
   8   1   3       45.33       36.57      1.46 o 
   9   1   3      466.38      463.81      5.22 o 
  10   1   3       47.22       47.46      2.63 o 
  11   1   3        2.02        0.43      0.92 o 
  12   1   3      373.51      365.39     10.28 o 
  13   1   3      132.90      123.39      4.52 o 
  14   1   3      121.13      112.16      5.86 o 
  15   1   3      281.55      285.90      8.59 o 
  16   1   3       35.77       37.68      3.41 o 
  17   1   3       53.55       51.02      4.01 o 
  18   1   3       32.51       35.39      3.69 o 
  19   1   3        2.23        3.16      2.26 o 
  20   1   3        1.06       -1.90      1.90 o 
  21   1   3      102.86      106.21      6.34 o 
  22   1   3       21.80       17.64      3.38 o 
  23   1   3        5.33        4.54      2.98 o 
 -23   2   3       74.49       83.69     12.49 o 
 -22   2   3        0.25       -1.33      6.07 o 
 -21   2   3      225.05      237.23     17.07 o 
 -20   2   3        1.96        4.25      6.29 o 
 -19   2   3        0.05       -3.36      3.36 o 
 -18   2   3        9.07        8.99      3.47 o 
 -17   2   3       64.17       69.96      5.50 o 
 -16   2   3       12.27        8.64      3.15 o 
 -15   2   3      191.67      183.53      6.83 o 
 -14   2   3        5.15        6.85      1.63 o 
 -13   2   3      475.46      494.15      7.08 o 
 -12   2   3       20.01       19.32      1.93 o 
 -11   2   3     1652.98     1433.26     14.64 o 
 -10   2   3        3.04        2.40      0.75 o 
  -9   2   3      436.85      468.43      4.76 o 
  -8   2   3        5.62        4.52      0.60 o 
  -7   2   3        6.35        3.48      0.53 o 
  -6   2   3       17.48       19.33      0.93 o 
  -5   2   3      886.78      874.41      8.69 o 
  -4   2   3       23.60       24.80      0.90 o 
  -3   2   3      834.67      824.35      8.06 o 
  -2   2   3      210.49      232.36      2.72 o 
  -1   2   3      901.64      897.82      7.86 o 
   0   2   3        4.25        5.64      0.55 o 
   1   2   3      109.33      126.76      2.06 o 
   2   2   3        0.88        1.47      0.51 o 
   3   2   3      222.82      182.02      2.77 o 
   4   2   3       15.10       18.38      0.82 o 
   5   2   3     1800.31     1960.36     15.47 o 
   6   2   3       10.64       11.72      0.85 o 
   7   2   3      103.28      101.32      2.20 o 
   8   2   3        3.32        3.85      0.84 o 
   9   2   3      105.85      106.99      2.79 o 
  10   2   3        4.00        2.88      0.77 o 
  11   2   3      140.94      117.91      3.57 o 
  12   2   3      251.06      238.07      7.09 o 
  13   2   3       46.93       43.74      3.69 o 
  14   2   3       21.62       21.08      2.54 o 
  15   2   3       41.30       43.87      3.51 o 
  16   2   3       32.85       31.50      3.25 o 
  17   2   3       13.15       16.29      2.77 o 
  18   2   3       27.02       24.57      3.66 o 
  19   2   3       19.43       19.33      3.10 o 
  20   2   3        0.53        4.36      2.44 o 
  21   2   3       78.37       76.60      5.44 o 
  22   2   3       17.38       14.23      4.72 o 
  23   2   3       47.92       42.60      4.54 o 
 -23   3   3        0.99       -4.75      6.43 o 
 -22   3   3       30.32       38.15      9.46 o 
 -21   3   3       30.05       31.34      8.59 o 
 -20   3   3        7.57        9.86      6.73 o 
 -19   3   3       15.42       12.72      6.66 o 
 -18   3   3       16.76       21.11      9.30 o 
 -17   3   3      165.96      191.62     10.09 o 
 -16   3   3        6.65       13.21      4.26 o 
 -15   3   3        9.97        4.67      3.83 o 
 -14   3   3      170.09      140.28      4.92 o 
 -13   3   3       83.36       88.05      3.05 o 
 -12   3   3      355.39      339.09      5.57 o 
 -11   3   3     4915.73     4541.91     43.01 o 
 -10   3   3        1.10        0.21      0.98 o 
  -9   3   3      418.94      401.45      4.77 o 
  -8   3   3       58.77       64.87      1.62 o 
  -7   3   3       21.92       21.09      0.76 o 
  -6   3   3      174.06      181.71      2.67 o 
  -5   3   3       53.44       56.50      1.50 o 
  -4   3   3        1.72        1.33      0.47 o 
  -3   3   3      352.16      342.10      4.26 o 
  -2   3   3       73.64       85.01      1.83 o 
  -1   3   3       22.37       19.74      0.82 o 
   0   3   3      625.88      615.89      5.64 o 
   1   3   3     2283.52     2344.65     19.22 o 
   2   3   3      609.43      583.95      5.56 o 
   3   3   3      123.77      127.20      2.04 o 
   4   3   3      235.11      239.91      3.03 o 
   5   3   3     1303.30     1269.14     19.90 o 
   6   3   3        0.01        1.09      0.68 o 
   7   3   3      275.05      269.87      4.84 o 
   8   3   3       64.09       63.36      2.21 o 
   9   3   3        0.43       -0.05      0.80 o 
  10   3   3      100.64      103.46      3.24 o 
  11   3   3      167.79      158.19      3.73 o 
  12   3   3        2.65       -0.04      0.95 o 
  13   3   3        1.95        0.72      1.56 o 
  14   3   3      145.52      141.91      6.44 o 
  15   3   3        0.96        1.16      1.75 o 
  16   3   3       64.26       65.23      4.37 o 
  17   3   3      822.15      831.56     14.88 o 
  18   3   3       29.58       33.64      3.52 o 
  19   3   3       23.74       26.33      3.48 o 
  20   3   3       37.14       33.63      4.16 o 
  21   3   3       10.47        6.10      2.09 o 
  22   3   3        3.24        0.99      3.60 o 
 -23   4   3        1.60        0.38      7.29 o 
 -22   4   3      347.22      405.57     22.59 o 
 -21   4   3        3.42        3.22      6.34 o 
 -20   4   3      634.54      717.58     29.59 o 
 -19   4   3       16.95       14.13      6.45 o 
 -18   4   3      255.94      248.80     11.89 o 
 -17   4   3        1.95       -2.43      4.89 o 
 -16   4   3        0.01        0.84      8.43 o 
 -15   4   3        2.10        3.98      4.56 o 
 -14   4   3      512.81      455.00     14.23 o 
 -13   4   3       41.24       34.19      2.72 o 
 -12   4   3      631.70      578.77      9.46 o 
 -11   4   3      280.54      257.89      5.78 o 
 -10   4   3      532.51      443.19      7.34 o 
  -9   4   3        0.33        0.36      0.90 o 
  -8   4   3        5.67        3.08      0.93 o 
  -7   4   3       23.35       24.25      1.31 o 
  -6   4   3     3651.14     3754.56     36.54 o 
  -5   4   3      192.56      210.42      3.10 o 
  -4   4   3       26.39       33.41      1.33 o 
  -3   4   3      200.40      201.75      3.00 o 
  -2   4   3      261.46      271.61      3.34 o 
  -1   4   3       46.76       50.21      1.18 o 
   0   4   3     1550.91     1449.99     11.17 o 
   1   4   3       59.38       58.85      1.36 o 
   2   4   3       80.12       93.50      1.91 o 
   3   4   3      378.88      352.72      3.64 o 
   4   4   3       50.83       59.74      1.48 o 
   5   4   3      622.68      625.96      6.06 o 
   6   4   3     2896.62     2808.88     23.59 o 
   7   4   3      182.98      181.51      3.17 o 
   8   4   3      100.82       99.67      2.56 o 
   9   4   3       16.53       15.08      1.33 o 
  10   4   3      197.45      206.26      4.27 o 
  11   4   3      193.01      199.03      4.33 o 
  12   4   3      187.12      185.54      4.65 o 
  13   4   3        0.07        2.34      1.21 o 
  14   4   3      159.11      160.39      4.80 o 
  15   4   3        1.45        0.73      1.61 o 
  16   4   3      253.86      235.77      7.10 o 
  17   4   3      262.48      281.11      7.99 o 
  18   4   3      169.76      167.05      6.43 o 
  19   4   3      285.75      292.76      8.60 o 
  20   4   3      197.75      200.16      7.40 o 
  21   4   3       57.53       47.45      4.73 o 
  22   4   3       15.26       20.70      3.58 o 
 -22   5   3       32.31       15.35      8.18 o 
 -21   5   3       26.02       25.26      8.29 o 
 -20   5   3      205.78      217.17     12.45 o 
 -19   5   3       39.72       31.53      6.59 o 
 -18   5   3       48.50       56.19     11.18 o 
 -17   5   3        8.07        8.23      4.76 o 
 -16   5   3      890.49      943.40     23.78 o 
 -15   5   3       18.27       12.35      4.69 o 
 -14   5   3      107.16      104.27      8.11 o 
 -13   5   3       65.88       69.10      6.49 o 
 -12   5   3      181.82      158.61      5.69 o 
 -11   5   3        9.59        7.68      1.87 o 
 -10   5   3        0.17        2.63      1.25 o 
  -9   5   3       32.36       39.06      2.49 o 
  -8   5   3     2767.46     2674.30     32.99 o 
  -7   5   3      108.79      104.51      2.85 o 
  -6   5   3      962.46      974.02      9.53 o 
  -5   5   3       83.06       89.96      2.66 o 
  -4   5   3      146.12      141.21      2.82 o 
  -3   5   3       67.91       62.19      1.56 o 
  -2   5   3     2353.48     2524.00     18.64 o 
  -1   5   3      292.52      289.18      3.99 o 
   0   5   3     1959.17     1997.03     16.74 o 
   1   5   3        0.18        0.17      0.55 o 
   2   5   3       79.80       83.72      1.80 o 
   3   5   3      190.82      194.35      3.27 o 
   4   5   3      187.88      187.07      2.86 o 
   5   5   3       32.39       28.05      1.33 o 
   6   5   3      672.11      671.89      6.73 o 
   7   5   3       97.67       88.99      2.43 o 
   8   5   3      678.80      709.66      9.76 o 
   9   5   3        0.99       -0.27      0.90 o 
  10   5   3       52.96       51.24      2.29 o 
  11   5   3      240.85      250.05      5.05 o 
  12   5   3      154.62      165.93      4.55 o 
  13   5   3       83.95       87.48      3.35 o 
  14   5   3      592.88      586.57      9.98 o 
  15   5   3       16.41       12.42      2.24 o 
  16   5   3        0.53       -0.92      1.66 o 
  17   5   3       15.59       16.33      2.92 o 
  18   5   3       79.61       84.95      6.12 o 
  19   5   3      140.36      139.85      6.32 o 
  20   5   3        0.79       -2.38      2.38 o 
  21   5   3       68.83       67.19      5.26 o 
  22   5   3       64.07       63.50      5.32 o 
 -22   6   3        0.05        2.87      7.28 o 
 -21   6   3        9.51       12.42      7.56 o 
 -20   6   3       71.83       89.69      9.33 o 
 -19   6   3       99.90      104.64      9.92 o 
 -18   6   3        9.92       10.32      5.49 o 
 -17   6   3      199.83      248.92     21.33 o 
 -16   6   3       71.11       73.95      8.41 o 
 -15   6   3       53.62       38.45      7.02 o 
 -14   6   3       73.09       91.47      8.05 o 
 -13   6   3      445.87      381.94     13.51 o 
 -12   6   3       22.74       24.60      3.59 o 
 -11   6   3        0.02        2.76      1.78 o 
 -10   6   3      852.99      737.28     10.93 o 
  -9   6   3      593.87      574.02      9.09 o 
  -8   6   3       32.27       31.10      2.32 o 
  -7   6   3       85.63       98.98      2.85 o 
  -6   6   3       89.82       84.01      2.60 o 
  -5   6   3      380.39      382.82      5.40 o 
  -4   6   3      198.30      204.12      3.62 o 
  -3   6   3      296.47      322.18      3.89 o 
  -2   6   3      603.66      618.88      6.24 o 
  -1   6   3      151.91      143.89      2.47 o 
   0   6   3      500.62      516.35      5.49 o 
   1   6   3     1529.34     1476.88     12.51 o 
   2   6   3      104.76      103.79      2.17 o 
   3   6   3      972.16      984.60      8.48 o 
   4   6   3      219.02      215.80      3.19 o 
   5   6   3      269.22      265.38      4.23 o 
   6   6   3       22.95       31.46      1.86 o 
   7   6   3      114.87      128.42      3.25 o 
   8   6   3        0.20       -0.30      0.91 o 
   9   6   3       83.70       85.17      2.90 o 
  10   6   3        0.04       -0.26      1.10 o 
  11   6   3      434.24      419.28      6.99 o 
  12   6   3       44.03       44.25      2.67 o 
  13   6   3      285.77      269.04     13.21 o 
  14   6   3      577.83      566.19      9.88 o 
  15   6   3      111.70      112.47      4.50 o 
  16   6   3       13.10       11.92      2.31 o 
  17   6   3      145.72      144.69      5.91 o 
  18   6   3        0.41        0.11      2.16 o 
  19   6   3       30.51       29.05      3.74 o 
  20   6   3        6.24        2.60      3.19 o 
  21   6   3      102.03      118.90      7.87 o 
 -21   7   3       60.67       74.34      9.05 o 
 -20   7   3        8.60       15.70      5.82 o 
 -19   7   3      308.30      339.64     18.24 o 
 -18   7   3        8.69        8.12      7.13 o 
 -17   7   3        0.86        3.62      4.71 o 
 -16   7   3       18.10       22.40      5.72 o 
 -15   7   3      677.16      680.45     41.37 o 
 -14   7   3        4.63        0.79      6.12 o 
 -13   7   3       18.42       18.29      4.97 o 
 -12   7   3        1.96        3.58      6.22 o 
 -11   7   3        5.71       -1.33      1.65 o 
 -10   7   3        1.34        1.62      1.83 o 
  -9   7   3      172.99      148.80      5.19 o 
  -8   7   3      689.21      627.01     15.89 o 
  -7   7   3       60.28       62.11      2.80 o 
  -6   7   3      200.90      176.85      6.22 o 
  -5   7   3      435.47      411.04      5.90 o 
  -4   7   3        0.60        1.65      0.82 o 
  -3   7   3        8.05        6.21      0.92 o 
  -2   7   3       17.16       20.39      1.11 o 
  -1   7   3      442.95      457.32      5.98 o 
   0   7   3      316.32      295.08      5.02 o 
   1   7   3      134.31      129.27      2.92 o 
   2   7   3      485.18      495.52      6.42 o 
   3   7   3       21.22       23.78      1.93 o 
   4   7   3       99.82       98.04      2.41 o 
   5   7   3       10.80       10.43      1.17 o 
   6   7   3       17.61       16.24      1.51 o 
   7   7   3       33.75       35.40      2.15 o 
   8   7   3      470.82      468.67      7.15 o 
   9   7   3        5.77        5.25      1.48 o 
  10   7   3      111.52      109.73      3.82 o 
  11   7   3        3.26        0.99      1.34 o 
  12   7   3      181.13      166.72      5.55 o 
  13   7   3        5.71        4.33      1.93 o 
  14   7   3      114.68      117.49      5.01 o 
  15   7   3       75.21       71.80      4.52 o 
  16   7   3        3.41        4.75      1.86 o 
  17   7   3       17.10       14.71      2.92 o 
  18   7   3       34.30       32.06      4.47 o 
  19   7   3        4.18        1.86      2.94 o 
  20   7   3        5.95        3.46      3.30 o 
  21   7   3       33.66       37.59      6.51 o 
 -21   8   3      205.55      215.59     14.19 o 
 -20   8   3       59.95       68.82      8.70 o 
 -19   8   3       16.20       15.41      5.75 o 
 -18   8   3      289.10      318.13     14.34 o 
 -17   8   3        2.61       -0.81      4.61 o 
 -16   8   3      257.80      279.12     15.19 o 
 -15   8   3       97.35      104.82      9.28 o 
 -14   8   3        5.43       -2.45      4.46 o 
 -13   8   3        3.79        2.02      3.65 o 
 -12   8   3        9.39        3.77      4.07 o 
 -11   8   3      414.03      402.95     12.68 o 
 -10   8   3      117.44      104.52      8.38 o 
  -9   8   3      193.78      200.25      7.13 o 
  -8   8   3     1191.72     1117.52     17.04 o 
  -7   8   3      113.57      100.32      3.92 o 
  -6   8   3     1102.13      986.44     12.14 o 
  -5   8   3      647.10      602.35      8.98 o 
  -4   8   3      226.15      256.37      4.67 o 
  -3   8   3       31.43       26.57      1.86 o 
  -2   8   3      929.30      869.98     10.10 o 
  -1   8   3      417.30      417.61      5.52 o 
   0   8   3        0.57        4.34      1.06 o 
   1   8   3       60.21       59.83      2.44 o 
   2   8   3      952.72      977.50     10.79 o 
   3   8   3      523.26      531.02     10.59 o 
   4   8   3       59.07       54.47      2.45 o 
   5   8   3       57.40       56.08      2.64 o 
   6   8   3        0.06        0.13      0.93 o 
   7   8   3       26.85       27.10      2.00 o 
   8   8   3      667.48      656.32     10.11 o 
   9   8   3       36.47       37.72      2.66 o 
  10   8   3      110.93      107.63      4.39 o 
  11   8   3       85.44       82.50      4.52 o 
  12   8   3      868.22      830.25     14.20 o 
  13   8   3       73.95       73.79      7.32 o 
  14   8   3       33.05       30.17      3.25 o 
  15   8   3       15.94       11.99      2.88 o 
  16   8   3      493.58      506.67      9.92 o 
  17   8   3       79.03       74.45      5.10 o 
  18   8   3        7.12        6.46      3.13 o 
  19   8   3       13.30       16.50      3.90 o 
  20   8   3        1.28        1.95      3.13 o 
 -20   9   3      183.52      215.00     16.11 o 
 -19   9   3        2.61        2.12      4.88 o 
 -18   9   3        6.47       14.66      5.39 o 
 -17   9   3        1.49        3.29      4.67 o 
 -16   9   3       64.24       79.44      8.68 o 
 -15   9   3        2.25        7.56      4.74 o 
 -14   9   3      202.69      218.31     18.03 o 
 -13   9   3       11.38        0.27      2.91 o 
 -12   9   3      537.58      527.06     13.19 o 
 -11   9   3        9.54        9.29      4.52 o 
 -10   9   3      384.37      405.82     10.67 o 
  -9   9   3       15.55       10.91      2.81 o 
  -8   9   3       15.65       10.92      2.33 o 
  -7   9   3       83.94       70.17      3.36 o 
  -6   9   3      531.12      466.30      7.53 o 
  -5   9   3       14.90       11.23      1.73 o 
  -4   9   3      214.38      186.52      4.49 o 
  -3   9   3       83.15       79.78      5.32 o 
  -2   9   3        1.72        2.69      1.23 o 
  -1   9   3        6.39        5.63      1.42 o 
   0   9   3     1509.82     1453.55     16.50 o 
   1   9   3      102.91       99.92      3.14 o 
   2   9   3      241.42      266.51      5.12 o 
   3   9   3      132.57      123.63      3.47 o 
   4   9   3     1626.36     1629.54     21.14 o 
   5   9   3       80.03       82.47      3.36 o 
   6   9   3      380.83      348.65      7.87 o 
   7   9   3      102.68      105.57      4.36 o 
   8   9   3        0.10        0.22      1.48 o 
   9   9   3        1.31       -0.30      1.45 o 
  10   9   3        7.14        8.17      2.14 o 
  11   9   3       57.48       53.78      4.35 o 
  12   9   3      117.04      115.53      4.95 o 
  13   9   3       71.87       70.41      6.45 o 
  14   9   3       16.72       13.82      2.55 o 
  15   9   3       25.45       26.90      3.29 o 
  16   9   3       78.70       81.85      5.12 o 
  17   9   3       15.71       14.33      2.55 o 
  18   9   3        0.14       -1.78      4.08 o 
  19   9   3        0.05       -0.02      2.97 o 
 -19  10   3       95.89       96.45     10.08 o 
 -18  10   3      215.76      228.83     12.81 o 
 -17  10   3      290.81      293.92     21.26 o 
 -16  10   3      148.37      145.86     17.60 o 
 -15  10   3      107.28       97.66      9.53 o 
 -14  10   3       11.46       22.48      5.83 o 
 -13  10   3        2.06        1.17      4.38 o 
 -12  10   3        0.01       -0.80      3.00 o 
 -11  10   3       67.54       65.77      5.47 o 
 -10  10   3       24.83       27.49      3.61 o 
  -9  10   3      283.00      301.68      9.35 o 
  -8  10   3      101.42       78.25      5.51 o 
  -7  10   3      290.90      288.85      5.93 o 
  -6  10   3      149.39      137.62      4.16 o 
  -5  10   3       25.65       31.90      3.19 o 
  -4  10   3       68.28       70.82      3.28 o 
  -3  10   3      568.71      547.50      8.53 o 
  -2  10   3     1554.80     1422.30     16.62 o 
  -1  10   3      714.38      686.92      9.85 o 
   0  10   3      172.59      167.01      4.40 o 
   1  10   3       49.70       51.97      2.91 o 
   2  10   3       94.70       89.86      4.30 o 
   3  10   3       37.84       22.90      2.53 o 
   4  10   3      109.91      110.99      3.80 o 
   5  10   3       37.45       39.78      2.74 o 
   6  10   3       25.82       21.40      3.68 o 
   7  10   3     1292.24     1259.53     19.10 o 
   8  10   3      756.51      713.05     15.08 o 
   9  10   3        9.48        9.05      2.61 o 
  10  10   3      129.97      122.39      6.75 o 
  11  10   3      534.71      529.09     12.92 o 
  12  10   3       70.58       67.43      4.49 o 
  13  10   3       74.73       75.88      4.80 o 
  14  10   3        1.02        3.60      2.13 o 
  15  10   3       35.63       35.34      3.78 o 
  16  10   3       51.67       40.33      4.02 o 
  17  10   3       53.82       53.67      4.07 o 
  18  10   3        0.94        5.63      2.47 o 
  19  10   3       47.85       58.08     10.39 o 
 -18  11   3        5.34       16.09     11.46 o 
 -17  11   3      106.76      109.54     11.15 o 
 -16  11   3        0.29       13.99      5.61 o 
 -15  11   3       39.31       46.28      8.66 o 
 -14  11   3       33.70       49.62     15.46 o 
 -13  11   3       15.93       16.64      5.06 o 
 -12  11   3        0.30        3.00      2.79 o 
 -11  11   3       39.10       47.08      4.86 o 
 -10  11   3        7.63        7.96      3.00 o 
  -9  11   3      265.96      270.39      9.22 o 
  -8  11   3       18.40       18.60      4.34 o 
  -7  11   3      531.45      523.99      9.67 o 
  -6  11   3        0.36       -1.22      1.41 o 
  -5  11   3        2.52       -0.06      1.77 o 
  -4  11   3        0.24        1.69      2.15 o 
  -3  11   3      155.94      148.06      4.39 o 
  -2  11   3       12.19       12.82      1.92 o 
  -1  11   3      112.55       86.72      3.62 o 
   0  11   3        6.69        2.91      1.45 o 
   1  11   3       13.86       19.03      2.08 o 
   2  11   3      305.86      302.59      6.60 o 
   3  11   3      214.87      209.86      7.35 o 
   4  11   3        3.75        0.46      2.32 o 
   5  11   3       47.88       45.41      3.66 o 
   6  11   3       99.47      106.04      5.54 o 
   7  11   3        0.49        1.15      2.00 o 
   8  11   3        0.06        1.04      2.17 o 
   9  11   3      101.61       96.82      6.21 o 
  10  11   3        0.16        2.60      2.19 o 
  11  11   3       55.46       55.40      5.76 o 
  12  11   3       58.99       59.62      5.26 o 
  13  11   3        0.09        0.13      2.33 o 
  14  11   3       23.84       10.42      5.37 o 
  15  11   3       77.14       72.54      5.87 o 
  16  11   3        2.97        3.91      3.22 o 
  17  11   3       27.58       27.38      4.30 o 
  18  11   3      154.17      158.73      9.75 o 
 -17  12   3       18.30       26.93     17.48 o 
 -16  12   3      161.22      155.23     11.95 o 
 -15  12   3        6.74       13.26      5.47 o 
 -14  12   3      226.76      228.89     13.42 o 
 -13  12   3      337.73      345.33     14.84 o 
 -12  12   3       36.35       39.64      5.72 o 
 -11  12   3        8.93       10.56      4.84 o 
 -10  12   3        9.59        4.24      2.87 o 
  -9  12   3       20.63       25.27      4.04 o 
  -8  12   3       57.06       53.78      5.20 o 
  -7  12   3       34.23       30.68      3.41 o 
  -6  12   3      114.57      111.98      4.99 o 
  -5  12   3      208.81      211.52      5.95 o 
  -4  12   3       14.34        9.09      1.97 o 
  -3  12   3        0.74        1.02      1.43 o 
  -2  12   3       32.50       24.44      3.04 o 
  -1  12   3      270.10      271.08      6.05 o 
   0  12   3       45.53       33.53      2.66 o 
   1  12   3      472.19      459.18      8.07 o 
   2  12   3      241.52      227.58      6.06 o 
   3  12   3       85.96       89.10      6.98 o 
   4  12   3        2.82        4.37      2.22 o 
   5  12   3        9.60        5.65      2.44 o 
   6  12   3       15.44       12.42      2.93 o 
   7  12   3      168.25      158.91      6.85 o 
   8  12   3       40.21       37.31      4.13 o 
   9  12   3        9.68        7.33      2.60 o 
  10  12   3      170.53      175.85      7.51 o 
  11  12   3       13.12        8.24      2.93 o 
  12  12   3        0.17        3.78      2.51 o 
  13  12   3        0.00        0.67      2.75 o 
  14  12   3       93.08       95.56     12.90 o 
  15  12   3       15.06       20.75      4.55 o 
  16  12   3       39.60       63.74     10.17 o 
 -15  13   3        0.02        2.47      6.26 o 
 -14  13   3        3.40        6.27      5.05 o 
 -13  13   3       34.67       42.43     14.54 o 
 -12  13   3      290.88      318.80     14.28 o 
 -11  13   3       27.50       20.04      4.19 o 
 -10  13   3      358.39      357.43     11.33 o 
  -9  13   3        1.17        2.53      3.70 o 
  -8  13   3       15.53       18.32      6.33 o 
  -7  13   3        8.88       13.81      5.08 o 
  -6  13   3      227.56      268.04      7.01 o 
  -5  13   3       12.83       15.60      2.42 o 
  -4  13   3       51.49       57.68      3.90 o 
  -3  13   3       45.15       44.73      4.03 o 
  -2  13   3       68.92       70.17      4.15 o 
  -1  13   3       48.15       53.85      3.65 o 
   0  13   3        7.94       10.21      2.67 o 
   1  13   3        1.71        2.62      1.89 o 
   2  13   3       83.80       76.58      5.42 o 
   3  13   3      134.13      132.43      6.45 o 
   4  13   3        0.19        5.23      2.11 o 
   5  13   3       99.89      107.54      5.54 o 
   6  13   3       26.67       33.11      4.13 o 
   7  13   3        5.37        2.98      2.63 o 
   8  13   3       11.97       15.22      3.25 o 
   9  13   3       12.43       11.79      3.84 o 
  10  13   3       82.78       72.05     10.42 o 
  11  13   3       25.86       18.72      4.75 o 
  12  13   3      201.00      196.49     10.62 o 
  13  13   3      132.95      120.93      9.84 o 
  14  13   3       13.01       13.03      7.57 o 
  15  13   3      221.05      273.05     18.21 o 
 -14  14   3       35.31       39.51      7.03 o 
 -13  14   3        1.04       -0.63      4.08 o 
 -12  14   3       21.15       29.63      7.55 o 
 -11  14   3       17.02       12.56      5.28 o 
 -10  14   3      340.51      360.31     11.72 o 
  -9  14   3        0.89        3.20      2.99 o 
  -8  14   3      118.69      128.86      8.18 o 
  -7  14   3       38.44       42.38      5.03 o 
  -6  14   3       21.12       23.38      4.15 o 
  -5  14   3       52.84       54.72      4.00 o 
  -4  14   3       43.68       41.41      3.55 o 
  -3  14   3        0.13        3.15      3.10 o 
  -2  14   3      141.61      138.77      5.31 o 
  -1  14   3        8.25        6.08      2.06 o 
   0  14   3       32.01       33.11      3.11 o 
   1  14   3        1.08       -1.27      1.82 o 
   2  14   3        2.10        1.44      2.01 o 
   3  14   3       22.11       15.36      5.09 o 
   4  14   3       12.64        9.38      2.50 o 
   5  14   3       56.94       54.28      4.36 o 
   6  14   3        0.44        1.28      2.33 o 
   7  14   3        1.07        3.61      2.69 o 
   8  14   3      107.18      102.48      8.79 o 
   9  14   3        8.16        6.30      3.56 o 
  10  14   3       13.84        9.96      4.07 o 
  11  14   3       57.62       55.76     14.50 o 
  12  14   3       38.43       42.96      6.39 o 
  13  14   3       54.84       61.61     10.41 o 
 -12  15   3        1.92        9.35      4.77 o 
 -11  15   3        2.98        2.12      3.52 o 
 -10  15   3      182.87      194.24      8.91 o 
  -9  15   3       19.23        8.59      4.13 o 
  -8  15   3        0.38       -1.55      3.14 o 
  -7  15   3      106.04      112.91      7.72 o 
  -6  15   3        2.04        6.58      4.23 o 
  -5  15   3        5.48       12.24      3.03 o 
  -4  15   3       16.86       17.18      2.91 o 
  -3  15   3       33.00       29.83      4.77 o 
  -2  15   3       17.31       21.16      3.34 o 
  -1  15   3      316.10      331.22      9.29 o 
   0  15   3       11.89       13.13      2.77 o 
   1  15   3      291.75      307.39     10.22 o 
   2  15   3       42.93       41.78      7.41 o 
   3  15   3        0.36        2.38      2.32 o 
   4  15   3       54.81       51.54      5.19 o 
   5  15   3        0.22        5.55      2.74 o 
   6  15   3      148.90      151.55      7.59 o 
   7  15   3        0.12        0.86      2.57 o 
   8  15   3       18.99       18.22      3.66 o 
   9  15   3        9.33        9.26      3.22 o 
  10  15   3       26.89       30.93      4.56 o 
  11  15   3       98.52       96.12     12.82 o 
  -9  16   3      443.97      490.53     16.05 o 
  -8  16   3       30.08       28.96      4.90 o 
  -7  16   3      216.37      230.05     12.90 o 
  -6  16   3       58.60       70.30      8.22 o 
  -5  16   3      437.89      482.30     14.78 o 
  -4  16   3       57.23       55.35      4.73 o 
  -3  16   3        0.03        0.80      4.06 o 
  -2  16   3       70.35       69.72      6.09 o 
  -1  16   3      213.88      219.76     11.19 o 
   0  16   3        3.79        5.55      2.84 o 
   1  16   3       67.23       61.11      5.78 o 
   2  16   3        3.28        2.43      2.12 o 
   3  16   3      159.14      163.95      7.84 o 
   4  16   3        8.67        9.36      3.65 o 
   5  16   3      211.39      221.70      9.33 o 
   6  16   3       19.11       14.86      3.93 o 
   7  16   3      132.32      135.77     10.73 o 
   8  16   3       15.51       11.54      5.42 o 
   9  16   3      127.97      151.29     14.37 o 
  -5  17   3       53.29       54.64      9.88 o 
  -3  17   3       15.98       29.25      7.11 o 
  -2  17   3       80.42       89.95      8.45 o 
  -1  17   3      168.06      155.22      9.59 o 
   0  17   3        2.61        2.08      3.55 o 
   1  17   3        0.37       -0.01      3.36 o 
   2  17   3      217.08      235.56     11.99 o 
   3  17   3        3.79        7.33      5.68 o 
   4  17   3       22.86       19.21      7.00 o 
   5  17   3      124.10      113.36     14.28 o 
 -20   0   4       30.94       28.90      7.73 o 
 -19   0   4       17.96       26.71      7.10 o 
 -18   0   4       68.30       69.83      9.43 o 
 -17   0   4        0.02       -2.19      3.37 o 
 -16   0   4        0.03       -0.67      3.07 o 
 -15   0   4        2.36        1.81      3.15 o 
 -14   0   4     1134.15     1145.53     20.44 o 
 -13   0   4       11.88       17.63      3.86 o 
 -12   0   4     5041.60     4561.80     74.92 o 
 -11   0   4      355.46      345.33      8.70 o 
 -10   0   4     1249.30     1241.93     20.35 o 
  -9   0   4        4.55        2.90      1.19 o 
  -8   0   4      199.56      212.12      4.44 o 
  -7   0   4      441.04      453.64      7.05 o 
  -6   0   4     1174.57     1245.68     15.45 o 
  -5   0   4      723.63      698.93      9.55 o 
  -4   0   4      414.52      398.11      6.82 o 
  -3   0   4      545.57      508.52      8.20 o 
  -2   0   4     1166.61     1134.29     13.59 o 
  -1   0   4       54.17       49.28      2.12 o 
   0   0   4     1626.33     1658.12     22.54 o 
   1   0   4     2317.57     2329.10     30.87 o 
   2   0   4     2857.21     2736.28     36.05 o 
   3   0   4     2195.22     2220.97     32.31 o 
   4   0   4    21341.95    21323.36    378.95 o 
   5   0   4      672.49      645.37     11.35 o 
   6   0   4      385.65      412.68      9.71 o 
   7   0   4      642.00      667.35     11.55 o 
   8   0   4       78.48       89.77      3.75 o 
   9   0   4      102.04       95.33      5.47 o 
  10   0   4      143.58      147.00      6.71 o 
  11   0   4      325.51      316.50     10.15 o 
  12   0   4       97.58       92.96      5.07 o 
  13   0   4       19.26       23.25      3.89 o 
  14   0   4      266.14      297.95     15.22 o 
  15   0   4       28.88       28.19      4.32 o 
  16   0   4        0.14        2.27      1.69 o 
  17   0   4       45.12       38.98      5.08 o 
  18   0   4      342.65      334.37     15.03 o 
  19   0   4       78.39       81.68      7.69 o 
  20   0   4      147.75      144.28     18.46 o 
  21   0   4       39.58       31.34     12.65 o 
  22   0   4        4.44       -2.43      3.48 o 
 -22   1   4       31.98       39.83      9.63 o 
 -21   1   4      175.75      176.13     14.60 o 
 -20   1   4      364.62      434.16     21.75 o 
 -19   1   4        1.23        2.51      5.28 o 
 -18   1   4       59.37       58.18      6.87 o 
 -17   1   4       56.98       60.09      5.22 o 
 -16   1   4      290.49      346.00     10.82 o 
 -15   1   4        9.56       14.77      3.48 o 
 -14   1   4       57.39       56.52      3.23 o 
 -13   1   4      247.18      196.82      4.91 o 
 -12   1   4      201.83      182.32      4.57 o 
 -11   1   4      239.39      256.97      5.24 o 
 -10   1   4      109.58      100.31      2.87 o 
  -9   1   4       26.51       26.41      1.61 o 
  -8   1   4      331.75      320.71      4.20 o 
  -7   1   4     1826.83     1915.92     16.44 o 
  -6   1   4     1359.97     1371.36     11.79 o 
  -5   1   4      291.68      289.60      3.24 o 
  -4   1   4      212.90      191.05      2.76 o 
  -3   1   4      595.26      587.28      6.10 o 
  -2   1   4     1428.65     1443.13     13.86 o 
  -1   1   4      152.60      146.17      2.38 o 
   0   1   4       19.34       16.90      1.24 o 
   1   1   4        7.76       10.29      0.95 o 
   2   1   4      985.00      901.94      9.77 o 
   3   1   4     4174.11     4353.54     40.27 o 
   4   1   4     6072.56     6049.59     64.90 o 
   5   1   4       75.45       83.24      2.43 o 
   6   1   4       53.70       54.07      1.54 o 
   7   1   4       89.74       90.68      2.50 o 
   8   1   4      119.75      123.89      2.50 o 
   9   1   4      228.82      222.44      4.27 o 
  10   1   4      645.61      629.58      9.63 o 
  11   1   4       38.27       41.61      2.83 o 
  12   1   4       92.83       91.54      4.24 o 
  13   1   4      359.69      372.17      9.28 o 
  14   1   4       96.45       93.01      5.41 o 
  15   1   4        4.35        2.27      2.88 o 
  16   1   4       50.31       49.81      5.78 o 
  17   1   4      271.20      276.43      8.04 o 
  18   1   4      656.66      673.77     21.13 o 
  19   1   4       39.81       35.94      4.48 o 
  20   1   4      155.06      143.61      6.66 o 
  21   1   4       24.08       30.43      5.03 o 
  22   1   4        4.41       10.23      4.77 o 
 -22   2   4       26.42       28.38      9.51 o 
 -21   2   4       44.98       33.19      9.35 o 
 -20   2   4        3.90       11.94      6.76 o 
 -19   2   4       84.76       83.89     11.11 o 
 -18   2   4        1.20       -2.58      4.05 o 
 -17   2   4       96.41      119.95     11.26 o 
 -16   2   4        0.00        0.72      3.60 o 
 -15   2   4      138.19      132.52      6.53 o 
 -14   2   4       26.14       15.91      2.83 o 
 -13   2   4      231.66      182.99      6.25 o 
 -12   2   4      132.33      113.61      3.78 o 
 -11   2   4        1.89        0.64      1.04 o 
 -10   2   4       84.90       85.79      2.88 o 
  -9   2   4      910.17      910.35      9.97 o 
  -8   2   4      262.73      262.93      4.50 o 
  -7   2   4      240.83      270.21      5.15 o 
  -6   2   4      726.39      746.64      7.37 o 
  -5   2   4      713.22      733.88      7.22 o 
  -4   2   4        1.88        1.37      0.57 o 
  -3   2   4      217.71      212.79      2.59 o 
  -2   2   4      292.94      300.04      3.31 o 
  -1   2   4     2525.56     2513.58     19.12 o 
   0   2   4       76.41       88.83      1.68 o 
   1   2   4      696.34      737.37      6.69 o 
   2   2   4      584.74      571.35      6.75 o 
   3   2   4      430.71      436.83      5.31 o 
   4   2   4     2385.92     2364.56     22.94 o 
   5   2   4      311.05      324.68      3.87 o 
   6   2   4        9.40        9.55      0.93 o 
   7   2   4        4.17        3.85      0.88 o 
   8   2   4       20.43       16.43      1.21 o 
   9   2   4      343.51      359.94      5.35 o 
  10   2   4       97.81       92.89      2.91 o 
  11   2   4        0.69        0.45      1.19 o 
  12   2   4       16.22       16.56      2.31 o 
  13   2   4      392.62      405.70     10.32 o 
  14   2   4       60.26       61.46      4.88 o 
  15   2   4      130.26      129.30      8.15 o 
  16   2   4        3.87        2.97      1.92 o 
  17   2   4      199.20      204.95     10.00 o 
  18   2   4       31.57       26.80      3.51 o 
  19   2   4        1.23        0.96      2.32 o 
  20   2   4      230.19      229.32      8.00 o 
  21   2   4       68.13       62.45      6.02 o 
  22   2   4       11.24       10.26      3.75 o 
 -22   3   4       67.02       79.03     12.49 o 
 -21   3   4      208.22      259.31     18.09 o 
 -20   3   4       11.20        5.34      6.74 o 
 -19   3   4        9.68       12.97      5.73 o 
 -18   3   4        0.15       -3.73      9.07 o 
 -17   3   4       32.13       14.56      5.10 o 
 -16   3   4       53.75       54.21      6.76 o 
 -15   3   4       45.26       71.42      5.54 o 
 -14   3   4        1.97       -1.35      3.85 o 
 -13   3   4      182.97      161.37      5.21 o 
 -12   3   4       68.65       64.37      3.32 o 
 -11   3   4      971.16      980.98     13.51 o 
 -10   3   4      936.96      875.91     12.24 o 
  -9   3   4      318.34      280.73      6.47 o 
  -8   3   4       37.49       34.06      2.53 o 
  -7   3   4       85.00       81.10      2.81 o 
  -6   3   4      338.52      333.56      5.01 o 
  -5   3   4      253.00      277.55      4.16 o 
  -4   3   4      156.78      163.65      2.83 o 
  -3   3   4       48.04       43.75      1.53 o 
  -2   3   4      147.83      145.53      2.30 o 
  -1   3   4      591.27      576.18      5.84 o 
   0   3   4       24.19       26.99      1.24 o 
   1   3   4     1145.35     1088.02     10.11 o 
   2   3   4      532.72      495.57      4.82 o 
   3   3   4      401.95      385.22      4.49 o 
   4   3   4      251.08      248.81      4.31 o 
   5   3   4      126.28      146.32      2.63 o 
   6   3   4        7.70        6.71      0.88 o 
   7   3   4      171.84      154.00      3.13 o 
   8   3   4       63.56       65.31      2.47 o 
   9   3   4       35.42       38.74      2.17 o 
  10   3   4       99.57       96.67      3.04 o 
  11   3   4       19.82       19.82      2.28 o 
  12   3   4      296.83      299.40      6.29 o 
  13   3   4      302.33      290.41      8.61 o 
  14   3   4        5.07        1.33      1.57 o 
  15   3   4       14.50       13.08      5.20 o 
  16   3   4      168.02      177.55      9.96 o 
  17   3   4       69.04       69.49      6.21 o 
  18   3   4       74.93       72.68      6.16 o 
  19   3   4        0.32       -2.21      2.21 o 
  20   3   4        0.04        1.23      2.52 o 
  21   3   4      157.49      161.18      9.31 o 
  22   3   4       29.58       28.35      6.08 o 
 -22   4   4      128.65      118.54     14.75 o 
 -21   4   4       19.94        9.63      7.62 o 
 -20   4   4        5.49        3.80      5.38 o 
 -19   4   4       87.36       76.70      8.79 o 
 -18   4   4       80.91       80.65     11.03 o 
 -17   4   4       41.12       44.45      6.79 o 
 -16   4   4        0.99       -3.90      3.90 o 
 -15   4   4        8.54        8.91      4.28 o 
 -14   4   4        5.23       13.72      4.82 o 
 -13   4   4       80.79       74.96      4.67 o 
 -12   4   4      390.75      337.84      7.02 o 
 -11   4   4       26.29       30.15      2.57 o 
 -10   4   4      896.40      804.23     13.13 o 
  -9   4   4       43.59       46.01      3.16 o 
  -8   4   4       45.61       50.55      3.16 o 
  -7   4   4      279.34      262.26      5.09 o 
  -6   4   4      531.17      535.52      7.93 o 
  -5   4   4        0.05        1.70      0.92 o 
  -4   4   4     2045.57     2124.72     20.78 o 
  -3   4   4        9.49        9.40      0.96 o 
  -2   4   4       64.87       54.33      1.78 o 
  -1   4   4      998.65      997.26      8.56 o 
   0   4   4        2.25        2.48      0.62 o 
   1   4   4        4.15        5.10      0.77 o 
   2   4   4      356.45      334.41      4.72 o 
   3   4   4       36.30       37.62      1.27 o 
   4   4   4      319.86      312.52      3.66 o 
   5   4   4       89.77       95.17      2.08 o 
   6   4   4        0.16        1.69      0.84 o 
   7   4   4      142.36      145.52      3.13 o 
   8   4   4       38.30       35.96      1.90 o 
   9   4   4       24.47       30.60      1.82 o 
  10   4   4      189.39      185.93      5.01 o 
  11   4   4       29.22       26.09      2.25 o 
  12   4   4      216.02      226.68      4.99 o 
  13   4   4       82.20       87.37      5.48 o 
  14   4   4       72.68       67.17      4.34 o 
  15   4   4      149.85      149.46      7.86 o 
  16   4   4       21.44       20.28      2.75 o 
  17   4   4      212.73      208.96      7.68 o 
  18   4   4       41.25       42.48      4.80 o 
  19   4   4       79.07       70.53      5.29 o 
  20   4   4       48.16       46.38      4.49 o 
  21   4   4       77.76       80.91      5.82 o 
 -21   5   4        9.99        3.33      6.84 o 
 -20   5   4       94.90       95.18     10.49 o 
 -19   5   4       28.00       23.15      6.40 o 
 -18   5   4      392.19      410.96     16.18 o 
 -17   5   4        6.64        8.86      5.03 o 
 -16   5   4       13.03       10.20      4.97 o 
 -15   5   4      126.54      150.99     13.74 o 
 -14   5   4       81.98       85.90      7.74 o 
 -13   5   4        9.54       11.42      2.76 o 
 -12   5   4      323.97      330.40      8.22 o 
 -11   5   4       23.67       26.40      2.79 o 
 -10   5   4     1322.36     1172.21     17.56 o 
  -9   5   4      309.18      289.32      7.02 o 
  -8   5   4       12.11       17.14      2.22 o 
  -7   5   4       33.50       36.43      2.33 o 
  -6   5   4       61.13       65.43      2.76 o 
  -5   5   4      646.20      666.17      9.47 o 
  -4   5   4        8.51        5.94      0.99 o 
  -3   5   4       28.87       29.59      2.27 o 
  -2   5   4       72.01       70.92      2.99 o 
  -1   5   4       65.77       61.83      1.81 o 
   0   5   4       88.95      104.64      2.34 o 
   1   5   4      230.64      235.42      3.54 o 
   2   5   4      137.65      133.12      2.71 o 
   3   5   4        0.58        1.37      0.69 o 
   4   5   4      560.99      546.92      6.57 o 
   5   5   4       70.87       71.63      2.47 o 
   6   5   4     1078.50     1072.91     12.18 o 
   7   5   4      208.34      214.69      4.24 o 
   8   5   4      365.48      362.86      5.52 o 
   9   5   4      144.80      138.10      3.37 o 
  10   5   4       83.12       80.12      3.23 o 
  11   5   4      127.35      131.09      3.79 o 
  12   5   4      291.18      288.62      6.53 o 
  13   5   4       25.31       25.53      2.84 o 
  14   5   4       21.34       22.80      2.98 o 
  15   5   4      186.57      169.81     17.20 o 
  16   5   4       76.30       69.68      4.26 o 
  17   5   4      341.63      338.07      8.13 o 
  18   5   4        9.86        8.51      3.08 o 
  19   5   4       87.10       87.56      5.78 o 
  20   5   4      163.83      182.62      7.75 o 
  21   5   4        1.08       14.35      9.15 o 
 -21   6   4       10.99       16.00      6.50 o 
 -20   6   4        1.11       -2.05      4.90 o 
 -19   6   4      262.75      321.73     14.79 o 
 -18   6   4        7.93       15.25      5.82 o 
 -17   6   4      162.71      169.92     10.83 o 
 -16   6   4        9.97       10.76      4.81 o 
 -15   6   4      179.39      183.12     10.55 o 
 -14   6   4       46.95       32.99      5.67 o 
 -13   6   4      177.83      182.57      9.67 o 
 -12   6   4      287.12      263.32      8.93 o 
 -11   6   4      114.52      109.50      6.09 o 
 -10   6   4       30.86       28.98      4.88 o 
  -9   6   4     2012.46     1803.13     24.60 o 
  -8   6   4      137.37      126.55      4.31 o 
  -7   6   4      262.87      260.87      5.61 o 
  -6   6   4       70.81       75.70      3.14 o 
  -5   6   4      109.03      115.79      4.61 o 
  -4   6   4      317.24      321.76      5.31 o 
  -3   6   4        8.88        9.04      1.14 o 
  -2   6   4       14.58       15.27      2.12 o 
  -1   6   4     1069.88     1092.17     11.24 o 
   0   6   4      107.98      101.46      2.47 o 
   1   6   4      929.48      949.45     10.88 o 
   2   6   4        4.71        1.87      0.74 o 
   3   6   4      129.79      125.38      5.05 o 
   4   6   4       73.50       78.03      2.42 o 
   5   6   4       11.22       11.48      1.34 o 
   6   6   4      126.68      125.66      3.26 o 
   7   6   4       18.16       19.62      1.72 o 
   8   6   4      171.00      174.13      4.08 o 
   9   6   4       55.49       58.15      3.10 o 
  10   6   4       48.22       42.79      2.54 o 
  11   6   4      144.38      145.16      4.59 o 
  12   6   4      239.76      231.46      7.87 o 
  13   6   4      362.75      370.45      8.71 o 
  14   6   4      154.66      157.51      5.12 o 
  15   6   4      192.93      194.45     10.39 o 
  16   6   4        5.24        1.48      2.07 o 
  17   6   4      138.41      123.20      5.44 o 
  18   6   4      132.31      129.99      6.54 o 
  19   6   4       22.30       23.90      3.66 o 
  20   6   4       20.27       14.57      7.29 o 
 -20   7   4        0.35        0.68      5.32 o 
 -19   7   4        4.67       -2.54      4.79 o 
 -18   7   4        9.37       14.30      5.84 o 
 -17   7   4       22.17       24.28      6.14 o 
 -16   7   4        2.78        4.97      4.75 o 
 -15   7   4      225.58      258.12     29.91 o 
 -14   7   4       35.94       36.76      6.09 o 
 -13   7   4       57.40       66.93      7.34 o 
 -12   7   4        4.73        4.91      3.10 o 
 -11   7   4       12.15        4.15      4.72 o 
 -10   7   4      201.65      181.09      7.40 o 
  -9   7   4      446.94      395.18     11.16 o 
  -8   7   4       35.90       30.00      2.88 o 
  -7   7   4     1626.78     1526.41     21.23 o 
  -6   7   4       25.17       24.86      2.20 o 
  -5   7   4      809.97      802.31     11.92 o 
  -4   7   4        1.97        2.03      0.96 o 
  -3   7   4      806.05      809.99     10.65 o 
  -2   7   4       26.22       23.52      2.91 o 
  -1   7   4        8.58        9.59      1.46 o 
   0   7   4      178.53      188.01      4.27 o 
   1   7   4        1.23        0.18      0.86 o 
   2   7   4        1.88        0.44      0.94 o 
   3   7   4      196.34      204.55      3.94 o 
   4   7   4      222.03      220.66      4.86 o 
   5   7   4        7.60        5.11      1.28 o 
   6   7   4       51.78       54.02      2.90 o 
   7   7   4      647.48      689.74      9.31 o 
   8   7   4       16.44       13.52      1.61 o 
   9   7   4      326.24      325.06      6.67 o 
  10   7   4        2.04        1.07      1.75 o 
  11   7   4       58.50       64.42      4.14 o 
  12   7   4       17.00       14.97      2.54 o 
  13   7   4      121.47      120.03      5.15 o 
  14   7   4       42.25       36.97      3.54 o 
  15   7   4       68.55       72.29      4.77 o 
  16   7   4       53.78       52.27      6.27 o 
  17   7   4      121.35      125.84      6.02 o 
  18   7   4       16.01       16.53      4.44 o 
  19   7   4        0.65       -1.46      3.74 o 
  20   7   4        4.97        9.43      4.75 o 
 -20   8   4      329.99      356.96     16.31 o 
 -19   8   4        0.99        4.94      8.86 o 
 -18   8   4       24.75       32.39      7.32 o 
 -17   8   4       91.03      112.61     10.31 o 
 -16   8   4       54.50       50.02      7.58 o 
 -15   8   4      192.75      218.78     12.00 o 
 -14   8   4      132.96      146.47     10.19 o 
 -13   8   4        2.53        2.98      7.05 o 
 -12   8   4        0.70       -2.86      3.35 o 
 -11   8   4       44.68       40.01      6.08 o 
 -10   8   4      482.19      448.42     12.01 o 
  -9   8   4        0.81        0.44      2.46 o 
  -8   8   4      137.10      130.66      5.08 o 
  -7   8   4       76.00       73.27      4.00 o 
  -6   8   4        3.57        2.87      1.80 o 
  -5   8   4      551.33      472.58     11.21 o 
  -4   8   4      651.81      600.05     13.34 o 
  -3   8   4       80.03       90.76      3.15 o 
  -2   8   4       75.54       69.00      2.91 o 
  -1   8   4      223.47      228.51      5.34 o 
   0   8   4      158.13      176.14      4.68 o 
   1   8   4      127.81      126.44      4.07 o 
   2   8   4       91.53       89.45      3.56 o 
   3   8   4       11.12       12.18      2.13 o 
   4   8   4      238.32      241.87      5.33 o 
   5   8   4      554.30      538.25      8.77 o 
   6   8   4        0.26       -0.55      1.17 o 
   7   8   4      307.94      307.12      6.91 o 
   8   8   4        7.80        3.75      1.66 o 
   9   8   4       38.73       33.39      4.02 o 
  10   8   4      143.07      141.86      5.91 o 
  11   8   4        0.04        0.61      1.75 o 
  12   8   4        2.38        3.12      1.97 o 
  13   8   4      369.55      350.39      8.77 o 
  14   8   4        2.48        0.82      2.04 o 
  15   8   4      197.79      206.76      6.96 o 
  16   8   4       40.80       32.63      6.19 o 
  17   8   4       75.58       75.72      5.31 o 
  18   8   4       70.50       74.04      5.40 o 
  19   8   4       17.15       10.36      5.11 o 
 -19   9   4       12.70       10.74      6.16 o 
 -18   9   4      338.68      359.40     20.83 o 
 -17   9   4       15.73        9.24      5.65 o 
 -16   9   4      225.39      241.16     13.04 o 
 -15   9   4        3.27        0.69      4.58 o 
 -14   9   4      221.93      227.70     12.13 o 
 -13   9   4        5.19        4.64      5.37 o 
 -12   9   4       54.66       50.80      6.84 o 
 -11   9   4        2.11        6.29      4.07 o 
 -10   9   4       21.85       15.05      3.82 o 
  -9   9   4       17.94       22.46      3.42 o 
  -8   9   4        0.00        0.23      1.75 o 
  -7   9   4        2.04        0.01      2.58 o 
  -6   9   4      267.02      232.01      6.70 o 
  -5   9   4      143.56      134.15      4.50 o 
  -4   9   4      102.26       83.97      3.86 o 
  -3   9   4        3.72        5.73      2.78 o 
  -2   9   4     2172.47     2020.93     21.89 o 
  -1   9   4      378.94      360.02      6.49 o 
   0   9   4        0.62        0.57      2.06 o 
   1   9   4       36.01       29.80      2.61 o 
   2   9   4      412.03      402.89      7.68 o 
   3   9   4       51.69       44.49      3.26 o 
   4   9   4       12.01       11.97      2.11 o 
   5   9   4       67.19       68.87      3.92 o 
   6   9   4      114.38      102.07      4.91 o 
   7   9   4        9.49        9.53      2.62 o 
   8   9   4      711.12      706.89     15.13 o 
   9   9   4      811.23      816.88     16.84 o 
  10   9   4       88.12       80.87      5.71 o 
  11   9   4       52.38       44.24      4.53 o 
  12   9   4      520.67      503.96     12.87 o 
  13   9   4      116.32      120.13      5.67 o 
  14   9   4        2.88        3.36      2.65 o 
  15   9   4        0.14        1.59      2.31 o 
  16   9   4       35.30       31.21      3.77 o 
  17   9   4        2.01        2.24      2.80 o 
  18   9   4       30.80       24.62      3.87 o 
 -18  10   4       50.42       48.47      8.02 o 
 -17  10   4      140.51      151.36     21.46 o 
 -16  10   4       52.82       51.88     14.59 o 
 -15  10   4       14.71       12.17      5.55 o 
 -14  10   4        0.28        2.15      4.55 o 
 -13  10   4       28.29       39.32      6.63 o 
 -12  10   4       13.88        0.12      4.95 o 
 -11  10   4       25.08       13.94      5.85 o 
 -10  10   4      191.74      199.87     10.66 o 
  -9  10   4      101.15      117.43      6.40 o 
  -8  10   4      122.14      124.35      5.63 o 
  -7  10   4       27.47       19.37      2.83 o 
  -6  10   4      310.00      282.35      8.64 o 
  -5  10   4        5.55        2.08      1.72 o 
  -4  10   4       43.58       35.24      2.60 o 
  -3  10   4       68.08       69.57      3.43 o 
  -2  10   4       13.33       11.89      1.83 o 
  -1  10   4       30.51       22.21      2.23 o 
   0  10   4      238.99      224.36      5.28 o 
   1  10   4       81.89       78.38      5.02 o 
   2  10   4      317.46      313.98      7.73 o 
   3  10   4      210.33      203.64      6.19 o 
   4  10   4      616.12      575.18     13.01 o 
   5  10   4      108.84      108.91      8.26 o 
   6  10   4      316.71      315.30      9.38 o 
   7  10   4      161.97      160.17      8.06 o 
   8  10   4       74.30       72.71      6.04 o 
   9  10   4      447.40      445.64     11.83 o 
  10  10   4       37.36       28.44      3.84 o 
  11  10   4      196.12      188.09      7.75 o 
  12  10   4      171.75      169.91      7.53 o 
  13  10   4       78.56       80.59      6.16 o 
  14  10   4      143.43      125.67      6.95 o 
  15  10   4       75.57       75.14      6.38 o 
  16  10   4        9.10        6.52      3.78 o 
  17  10   4        4.59        4.78      7.14 o 
  18  10   4        6.97        8.44      5.82 o 
 -17  11   4      340.76      391.25     16.71 o 
 -16  11   4       30.00       21.01      7.37 o 
 -15  11   4      612.48      598.99     30.72 o 
 -14  11   4        2.93        3.32      4.40 o 
 -13  11   4        5.23        0.55      4.79 o 
 -12  11   4       15.17       19.52      5.54 o 
 -11  11   4      283.00      260.15     29.45 o 
 -10  11   4        1.79        3.04      5.58 o 
  -9  11   4      226.59      245.53      8.95 o 
  -8  11   4        0.01       -0.93      2.54 o 
  -7  11   4      211.87      197.33     10.65 o 
  -6  11   4       76.66       85.26      5.66 o 
  -5  11   4        8.62        4.96      2.19 o 
  -4  11   4      124.45      110.62      6.25 o 
  -3  11   4      153.15      139.95      5.69 o 
  -2  11   4       42.30       44.70      3.31 o 
  -1  11   4     2332.77     2269.79     27.27 o 
   0  11   4       99.90       97.64      4.27 o 
   1  11   4        8.30       10.07      2.28 o 
   2  11   4      450.77      454.02     11.52 o 
   3  11   4      433.57      410.67     10.97 o 
   4  11   4        0.05        1.11      2.06 o 
   5  11   4      267.17      257.94      8.62 o 
   6  11   4        2.66        4.92      2.40 o 
   7  11   4        0.46        1.96      2.36 o 
   8  11   4      462.97      454.00     12.12 o 
   9  11   4       75.32       87.22      6.23 o 
  10  11   4       80.45       79.39      6.00 o 
  11  11   4       45.44       40.80      4.61 o 
  12  11   4        0.49        1.80      2.49 o 
  13  11   4      150.69      151.22      7.35 o 
  14  11   4       20.97       26.54      4.04 o 
  15  11   4        3.58        6.91      2.88 o 
  16  11   4        5.54       11.20      4.04 o 
 -16  12   4       31.55       46.71     15.82 o 
 -15  12   4      113.57       96.35     12.22 o 
 -14  12   4       44.17       56.70      8.03 o 
 -13  12   4      170.65      185.90     14.83 o 
 -12  12   4      319.63      336.39     14.91 o 
 -11  12   4       83.47       91.86      9.22 o 
 -10  12   4       19.86       14.70      5.52 o 
  -9  12   4       23.43       13.86      5.60 o 
  -8  12   4       68.83       70.46      7.00 o 
  -7  12   4      129.06      140.93      7.31 o 
  -6  12   4      143.08      141.90      6.02 o 
  -5  12   4      371.51      372.43     12.00 o 
  -4  12   4      257.40      261.60      7.93 o 
  -3  12   4        5.10        6.31      1.99 o 
  -2  12   4        0.03       -1.52      1.52 o 
  -1  12   4      101.73      111.12      4.63 o 
   0  12   4        0.17       -1.10      1.56 o 
   1  12   4       39.10       47.29      3.92 o 
   2  12   4       96.32       99.26      5.43 o 
   3  12   4      106.19      100.46      6.41 o 
   4  12   4      220.12      217.48      8.16 o 
   5  12   4      547.22      525.03     13.21 o 
   6  12   4       29.16       28.69      3.98 o 
   7  12   4        0.04       -0.68      2.23 o 
   8  12   4        6.03        2.77      2.50 o 
   9  12   4       68.76       68.05      5.69 o 
  10  12   4       62.66       57.01      5.36 o 
  11  12   4        0.37        3.35      2.75 o 
  12  12   4        7.10        4.49      2.88 o 
  13  12   4        2.03        4.05      2.94 o 
  14  12   4        3.20        6.57      3.08 o 
  15  12   4      113.67      126.05     11.73 o 
 -14  13   4      106.23       87.37     14.19 o 
 -13  13   4        0.66        5.03      4.76 o 
 -12  13   4        4.89        4.60      8.94 o 
 -11  13   4       21.75       21.21      5.85 o 
 -10  13   4      105.59      114.78     10.32 o 
  -9  13   4       17.07       16.81      3.83 o 
  -8  13   4        0.35        0.53      3.01 o 
  -7  13   4        4.43        6.18      5.90 o 
  -6  13   4      705.27      740.22     14.69 o 
  -5  13   4        6.28        7.95      2.64 o 
  -4  13   4      198.36      192.05      7.22 o 
  -3  13   4       15.60       14.75      3.25 o 
  -2  13   4       46.44       38.70      3.42 o 
  -1  13   4       22.70       21.11      2.75 o 
   0  13   4       70.22       63.50      6.18 o 
   1  13   4        1.53        5.99      2.20 o 
   2  13   4        1.69        0.74      1.91 o 
   3  13   4        7.36        6.86      2.41 o 
   4  13   4       10.74       10.65      2.67 o 
   5  13   4        3.02        1.91      2.75 o 
   6  13   4      154.80      162.79     12.65 o 
   7  13   4        5.40        5.79      2.84 o 
   8  13   4       84.53       84.78     10.06 o 
   9  13   4        9.48        8.35      3.20 o 
  10  13   4      129.31      121.31      7.71 o 
  11  13   4        9.81        9.10      3.23 o 
  12  13   4        5.38        8.05      4.22 o 
  13  13   4       42.21       49.77      9.29 o 
  14  13   4       32.48       25.18      7.28 o 
 -12  14   4        0.88        5.33      4.78 o 
 -11  14   4       61.39       60.98      8.39 o 
 -10  14   4       55.14       56.23      8.70 o 
  -9  14   4       52.34       58.50      9.64 o 
  -8  14   4      219.85      230.76      9.73 o 
  -7  14   4       70.01       74.12      6.42 o 
  -6  14   4       17.42       20.96      3.45 o 
  -5  14   4        2.08        4.26      2.56 o 
  -4  14   4      147.35      156.46      9.28 o 
  -3  14   4       64.94       61.04      4.90 o 
  -2  14   4      130.60      125.07      5.31 o 
  -1  14   4       17.77       18.10      2.66 o 
   0  14   4        2.76        5.70      2.34 o 
   1  14   4      130.79      127.17      5.84 o 
   2  14   4      175.07      176.50      6.68 o 
   3  14   4       14.44       14.48      2.85 o 
   4  14   4        0.61       -0.61      2.02 o 
   5  14   4       50.10       42.77      4.98 o 
   6  14   4      139.02      147.66      7.38 o 
   7  14   4        1.66        2.07      2.92 o 
   8  14   4       16.86       18.59      3.83 o 
   9  14   4       60.87       62.21      9.16 o 
  10  14   4        5.47        2.06      3.64 o 
  11  14   4      123.05      133.69     15.59 o 
  12  14   4       12.77       21.06      7.21 o 
 -10  15   4        2.39        1.48     11.25 o 
  -9  15   4      276.81      280.41     13.84 o 
  -8  15   4        0.39       -2.43      4.01 o 
  -7  15   4      181.90      196.65      9.01 o 
  -6  15   4      107.87      123.33      9.72 o 
  -5  15   4        4.83        9.02      2.88 o 
  -4  15   4      184.03      190.54      7.45 o 
  -3  15   4       11.80       12.63      4.43 o 
  -2  15   4       50.30       56.05      4.20 o 
  -1  15   4      142.51      143.89      6.28 o 
   0  15   4        6.53        7.10      2.64 o 
   1  15   4      264.08      271.01      8.60 o 
   2  15   4        5.46        5.10      2.52 o 
   3  15   4       11.39        5.83      2.60 o 
   4  15   4       38.86       35.94      3.98 o 
   5  15   4       27.38       25.75      3.42 o 
   6  15   4        5.05        4.55      2.88 o 
   7  15   4       53.16       59.48      5.89 o 
   8  15   4        0.26       -0.30      2.45 o 
   9  15   4        0.17        4.16      4.75 o 
  10  15   4      207.30      235.07     17.86 o 
  -7  16   4        3.86       12.11      3.82 o 
  -6  16   4       90.04       95.16      7.22 o 
  -5  16   4      432.61      461.99     13.67 o 
  -4  16   4       24.98       24.44      4.91 o 
  -3  16   4       50.30       48.23      7.39 o 
  -2  16   4       26.50       21.54      4.23 o 
  -1  16   4        2.26        5.66      2.85 o 
   0  16   4       76.03       76.81      5.64 o 
   1  16   4       45.61       44.88      4.53 o 
   2  16   4      126.73      128.35      8.12 o 
   3  16   4        8.84        8.15      3.45 o 
   4  16   4        5.58        5.75      3.94 o 
   5  16   4      121.98      127.35     10.45 o 
   6  16   4        5.16        6.55      5.48 o 
 -19   1   5      511.49      558.52     32.33 o 
 -18   1   5        3.24        1.86      4.35 o 
 -17   1   5       78.47       88.03      6.54 o 
 -16   1   5       52.93       56.75      5.39 o 
 -15   1   5      104.45      117.45      6.72 o 
 -14   1   5       16.89       27.57      3.00 o 
 -13   1   5      144.21      130.32      4.88 o 
 -12   1   5       34.32       31.35      2.86 o 
 -11   1   5       67.33       71.18      3.30 o 
 -10   1   5       13.64       16.66      1.93 o 
  -9   1   5      282.80      256.95      5.76 o 
  -8   1   5        5.16        3.78      1.58 o 
  -7   1   5       99.23       96.10      5.77 o 
  -6   1   5      660.61      645.88      9.05 o 
  -5   1   5      327.14      337.71      5.56 o 
  -4   1   5       97.71       93.26      2.73 o 
  -3   1   5       43.00       49.32      1.73 o 
  -2   1   5        2.54        1.67      0.57 o 
  -1   1   5      285.46      287.64      4.21 o 
   0   1   5       27.43       24.47      1.40 o 
   1   1   5       63.60       67.85      2.11 o 
   2   1   5       63.57       75.67      2.26 o 
   3   1   5       35.81       32.95      2.01 o 
   4   1   5      100.49      117.94      3.81 o 
   5   1   5        2.37        4.09      1.39 o 
   6   1   5      216.77      230.56      4.67 o 
   7   1   5      931.56      963.83     12.51 o 
   8   1   5      925.54      950.27     12.37 o 
   9   1   5        2.13        0.00      1.33 o 
  10   1   5        0.56       -0.25      1.91 o 
  11   1   5      111.52      120.85      4.26 o 
  12   1   5       16.61       13.52      2.13 o 
  13   1   5        1.94        0.42      1.66 o 
  14   1   5      101.10      113.85      4.70 o 
  15   1   5       45.18       44.14      3.85 o 
  16   1   5       24.66       22.76      2.97 o 
  17   1   5      131.63      106.40     11.81 o 
  18   1   5       22.54       12.03      6.32 o 
  19   1   5       35.88       33.65      3.82 o 
  20   1   5       27.77       18.13      4.81 o 
  21   1   5        6.21        4.76      4.34 o 
 -21   2   5       69.95       82.79     12.42 o 
 -20   2   5        0.95       -3.16      5.68 o 
 -19   2   5      195.65      225.29     11.63 o 
 -18   2   5        9.93        8.74      4.74 o 
 -17   2   5       25.37       24.42      5.53 o 
 -16   2   5       50.99       52.89      5.27 o 
 -15   2   5       21.19       23.09      4.00 o 
 -14   2   5        9.69       12.23      2.54 o 
 -13   2   5      149.86      133.49      5.03 o 
 -12   2   5       27.45       24.85      3.19 o 
 -11   2   5       87.86       93.68      4.68 o 
 -10   2   5       39.30       41.67      3.45 o 
  -9   2   5     2152.65     2027.36     27.10 o 
  -8   2   5        8.32        5.60      1.46 o 
  -7   2   5      184.06      194.45      5.09 o 
  -6   2   5        0.35        1.27      1.23 o 
  -5   2   5        8.26        6.02      1.09 o 
  -4   2   5       76.62       81.76      2.39 o 
  -3   2   5      433.35      387.42      5.30 o 
  -2   2   5       18.92       18.54      0.96 o 
  -1   2   5      124.03      123.19      2.28 o 
   0   2   5       72.91       72.26      1.70 o 
   1   2   5      273.09      273.95      3.71 o 
   2   2   5       46.02       43.92      1.73 o 
   3   2   5       48.02       53.93      1.94 o 
   4   2   5       51.03       53.12      2.29 o 
   5   2   5      138.74      129.73      3.38 o 
   6   2   5       25.95       29.53      1.40 o 
   7   2   5      582.22      612.56      7.78 o 
   8   2   5       34.69       34.96      2.04 o 
   9   2   5        3.51        1.93      1.90 o 
  10   2   5        5.92        3.98      1.15 o 
  11   2   5       29.67       30.58      2.37 o 
  12   2   5        1.31       -0.53      1.63 o 
  13   2   5        3.95        6.25      2.12 o 
  14   2   5       88.51       89.01      5.18 o 
  15   2   5       28.85       27.36      2.90 o 
  16   2   5       28.51       30.59      5.92 o 
  17   2   5       10.68        5.93      2.46 o 
  18   2   5        1.59        5.58      4.55 o 
  19   2   5        7.94        2.85      2.70 o 
  20   2   5       12.18       16.77      3.19 o 
  21   2   5        3.35        2.98      4.40 o 
 -21   3   5        2.30        2.76      6.62 o 
 -20   3   5      161.90      190.79     12.02 o 
 -19   3   5        0.31       -7.57      8.30 o 
 -18   3   5       27.01       38.54      6.75 o 
 -17   3   5        8.20        0.34      4.69 o 
 -16   3   5       10.65       11.72      3.81 o 
 -15   3   5      141.37      141.94      7.12 o 
 -14   3   5        3.39       10.99      2.90 o 
 -13   3   5       21.79       25.56      2.98 o 
 -12   3   5      374.05      335.50      8.43 o 
 -11   3   5      250.91      247.92      7.06 o 
 -10   3   5      634.63      614.26     11.56 o 
  -9   3   5     1731.03     1637.00     26.31 o 
  -8   3   5        0.43        2.24      1.39 o 
  -7   3   5      416.21      407.09      8.06 o 
  -6   3   5       12.38        9.28      1.66 o 
  -5   3   5       29.43       32.34      3.24 o 
  -4   3   5      378.87      384.43      7.51 o 
  -3   3   5      150.11      134.35      4.45 o 
  -2   3   5       10.75        9.78      1.30 o 
  -1   3   5      298.92      310.50      4.75 o 
   0   3   5       44.24       47.51      1.52 o 
   1   3   5       13.54       16.64      1.06 o 
   2   3   5      295.97      291.90      3.79 o 
   3   3   5      345.99      355.90      4.69 o 
   4   3   5       88.79       85.23      2.12 o 
   5   3   5        1.33        3.64      1.00 o 
   6   3   5      177.39      182.62      3.78 o 
   7   3   5      100.36       99.52      3.31 o 
   8   3   5        8.01        6.94      1.21 o 
   9   3   5       63.65       63.10      2.72 o 
  10   3   5        7.78        5.29      1.30 o 
  11   3   5        1.26        0.49      1.43 o 
  12   3   5       34.08       36.55      3.43 o 
  13   3   5      152.51      160.02      7.63 o 
  14   3   5        9.41        8.30      2.34 o 
  15   3   5        3.97        6.80      2.00 o 
  16   3   5      144.52      143.02      7.34 o 
  17   3   5        1.29        6.84      2.42 o 
  18   3   5       81.38       84.82      6.52 o 
  19   3   5      223.71      248.65      8.42 o 
  20   3   5        0.25        1.00      3.03 o 
 -21   4   5        0.44       -5.88      7.14 o 
 -20   4   5      542.36      614.34     20.84 o 
 -19   4   5        3.70        3.42      5.20 o 
 -18   4   5      491.54      522.20     25.15 o 
 -17   4   5       31.31       32.21      6.64 o 
 -16   4   5      318.75      344.58     13.85 o 
 -15   4   5        0.66       -0.44      3.01 o 
 -14   4   5       41.29       45.53      5.09 o 
 -13   4   5        2.26        0.06      2.41 o 
 -12   4   5      157.56      156.57      6.84 o 
 -11   4   5      144.45      134.15      5.44 o 
 -10   4   5      675.76      632.20     13.76 o 
  -9   4   5      525.03      472.44      9.42 o 
  -8   4   5      550.45      491.11      9.50 o 
  -7   4   5       15.01       13.35      4.18 o 
  -6   4   5       52.24       50.82      3.24 o 
  -5   4   5        1.89        1.75      1.31 o 
  -4   4   5     1589.31     1555.73     20.73 o 
  -3   4   5       81.30       87.94      3.63 o 
  -2   4   5        4.18        5.26      1.25 o 
  -1   4   5       14.69       15.27      1.53 o 
   0   4   5      192.25      201.18      4.25 o 
   1   4   5        5.99        5.12      0.95 o 
   2   4   5      160.81      153.44      3.05 o 
   3   4   5        4.21        4.95      1.22 o 
   4   4   5      224.31      225.96      3.90 o 
   5   4   5      264.88      262.27      4.01 o 
   6   4   5        1.14       -0.42      0.93 o 
   7   4   5      181.19      184.05      4.07 o 
   8   4   5      836.55      847.48     10.81 o 
   9   4   5       66.02       69.75      2.95 o 
  10   4   5       43.86       44.18      2.58 o 
  11   4   5        8.39        9.21      1.87 o 
  12   4   5       69.66       69.13      4.38 o 
  13   4   5       16.80       11.43      2.52 o 
  14   4   5       91.04       79.91      5.00 o 
  15   4   5        0.61       -0.02      2.55 o 
  16   4   5       54.27       36.26      8.02 o 
  17   4   5        0.01       -1.26      1.63 o 
  18   4   5       54.15       43.71      4.89 o 
  19   4   5      106.11       96.91     11.21 o 
  20   4   5       59.13       53.69      7.21 o 
 -20   5   5        6.86        4.42      5.98 o 
 -19   5   5        1.05       10.66      5.94 o 
 -18   5   5       50.35       59.52      8.23 o 
 -17   5   5       94.02       99.76      9.47 o 
 -16   5   5        0.95       -4.07      4.40 o 
 -15   5   5        0.44        0.82      4.27 o 
 -14   5   5      597.48      633.70     14.99 o 
 -13   5   5       20.27       32.44      4.40 o 
 -12   5   5      216.72      208.48      6.95 o 
 -11   5   5        2.71        6.93      2.96 o 
 -10   5   5       21.44       17.01      3.77 o 
  -9   5   5       99.23      106.35      4.58 o 
  -8   5   5        6.99        6.95      1.95 o 
  -7   5   5      170.72      171.01      5.40 o 
  -6   5   5     1272.32     1226.69     21.25 o 
  -5   5   5       29.79       27.88      2.11 o 
  -4   5   5      144.82      147.58      5.10 o 
  -3   5   5      120.74      121.44      4.25 o 
  -2   5   5        8.36       11.01      1.48 o 
  -1   5   5        2.89        2.25      1.14 o 
   0   5   5      613.28      627.76     11.70 o 
   1   5   5      276.24      265.02      4.87 o 
   2   5   5      699.36      651.76      9.08 o 
   3   5   5       78.47       79.88      2.61 o 
   4   5   5       16.57       17.09      1.57 o 
   5   5   5       29.87       28.04      1.82 o 
   6   5   5        0.95        0.47      0.94 o 
   7   5   5        0.76        0.67      1.05 o 
   8   5   5       67.12       69.50      2.73 o 
   9   5   5       88.01       89.53      3.17 o 
  10   5   5      331.06      353.00      7.31 o 
  11   5   5        3.22        4.19      1.67 o 
  12   5   5       16.16       14.59      2.45 o 
  13   5   5      235.03      240.96     11.51 o 
  14   5   5       51.24       56.30      4.43 o 
  15   5   5      191.15      183.27      6.60 o 
  16   5   5      104.58      101.14      6.84 o 
  17   5   5        0.12       -2.76      2.76 o 
  18   5   5       10.53       11.31      3.10 o 
  19   5   5       33.25       36.18      5.98 o 
  20   5   5       74.47       77.30     10.98 o 
 -20   6   5       12.29        9.46      6.00 o 
 -19   6   5       53.50       58.96     10.07 o 
 -18   6   5      139.24      167.32     12.26 o 
 -17   6   5       19.97       16.10      6.43 o 
 -16   6   5        1.56        3.81      4.92 o 
 -15   6   5      304.86      355.01     14.25 o 
 -14   6   5      159.13      154.24     13.33 o 
 -13   6   5       41.90       32.75      4.44 o 
 -12   6   5       52.35       72.27      7.54 o 
 -11   6   5      203.54      168.70      7.68 o 
 -10   6   5       89.35       84.21      9.08 o 
  -9   6   5        4.56        0.82      2.80 o 
  -8   6   5      427.24      370.93     10.36 o 
  -7   6   5      427.98      411.26     10.46 o 
  -6   6   5        7.26        4.63      1.76 o 
  -5   6   5      179.26      190.27      4.79 o 
  -4   6   5      224.34      219.94      5.17 o 
  -3   6   5       63.73       62.79      9.02 o 
  -2   6   5       29.62       28.84      2.78 o 
  -1   6   5      482.64      477.84      7.81 o 
   0   6   5      512.74      509.66      7.56 o 
   1   6   5        1.26        0.18      1.02 o 
   2   6   5      103.13      109.39      3.32 o 
   3   6   5      450.05      445.40      7.59 o 
   4   6   5        0.01       -1.03      1.39 o 
   5   6   5      213.60      211.43      4.82 o 
   6   6   5       81.34       83.70      3.22 o 
   7   6   5       98.66       94.82      4.22 o 
   8   6   5       18.75       20.55      2.62 o 
   9   6   5       13.08       13.16      2.23 o 
  10   6   5        0.85        1.36      1.60 o 
  11   6   5       16.61       17.05      2.32 o 
  12   6   5       14.98       12.72      2.21 o 
  13   6   5       43.81       38.90      3.19 o 
  14   6   5        0.00       -0.47      2.01 o 
  15   6   5      121.25      121.99      5.75 o 
  16   6   5      225.94      234.25      8.87 o 
  17   6   5       99.95      100.93      5.82 o 
  18   6   5        5.36        7.83      2.61 o 
  19   6   5       33.58       35.82      6.39 o 
 -19   7   5       15.28       10.50      5.92 o 
 -18   7   5        2.08        3.61      7.52 o 
 -17   7   5      376.22      391.89     16.24 o 
 -16   7   5       13.72       16.09      5.76 o 
 -15   7   5        6.75        1.61      4.79 o 
 -14   7   5       53.28       50.27      7.20 o 
 -13   7   5      466.71      464.98     16.28 o 
 -12   7   5        4.67       -2.53      5.56 o 
 -11   7   5        7.61        4.25      4.16 o 
 -10   7   5       37.88       27.51      5.32 o 
  -9   7   5       56.82       45.66      4.71 o 
  -8   7   5        1.42        3.09      2.93 o 
  -7   7   5       12.02       19.48      3.32 o 
  -6   7   5     1300.76     1257.57     28.12 o 
  -5   7   5        9.55        8.21      3.39 o 
  -4   7   5       46.00       39.63      3.12 o 
  -3   7   5      178.84      181.44      5.40 o 
  -2   7   5       15.43       14.86      2.80 o 
  -1   7   5        0.57       -0.20      1.24 o 
   0   7   5       82.71       85.16      3.46 o 
   1   7   5       32.97       33.75      2.56 o 
   2   7   5      122.88      120.67      4.89 o 
   3   7   5      262.30      249.00      6.44 o 
   4   7   5      486.16      493.77     10.74 o 
   5   7   5        1.08        0.73      1.47 o 
   6   7   5      159.54      149.16      5.23 o 
   7   7   5        4.54        5.47      2.33 o 
   8   7   5       55.23       59.23      4.74 o 
   9   7   5        3.53        3.74      2.13 o 
  10   7   5      245.10      263.18      8.63 o 
  11   7   5       49.72       47.16      6.74 o 
  12   7   5       78.76       81.65      6.57 o 
  13   7   5        7.55       10.97      2.55 o 
  14   7   5       98.48       96.34      5.54 o 
  15   7   5       17.31       13.75      3.53 o 
  16   7   5      128.76      127.69     23.15 o 
  17   7   5       70.53       77.52      6.36 o 
  18   7   5       18.25       19.28      3.67 o 
  19   7   5       17.52       15.01      5.03 o 
 -19   8   5      386.55      412.68     17.81 o 
 -18   8   5       14.65       16.50      6.24 o 
 -17   8   5       49.62       50.64      8.29 o 
 -16   8   5      143.01      152.66     11.08 o 
 -15   8   5        9.59       10.60      5.59 o 
 -14   8   5      225.14      243.93     12.72 o 
 -13   8   5      116.16      127.88     10.30 o 
 -12   8   5       23.51       27.21      5.81 o 
 -11   8   5        0.05       -1.31      3.96 o 
 -10   8   5        3.70        8.10      4.44 o 
  -9   8   5      160.18      157.29      9.22 o 
  -8   8   5      160.81      134.93      9.24 o 
  -7   8   5      144.48      137.20      6.72 o 
  -6   8   5      459.36      428.92      9.23 o 
  -5   8   5      427.56      415.74      9.00 o 
  -4   8   5      258.74      236.29      6.57 o 
  -3   8   5      419.89      403.99      8.61 o 
  -2   8   5       20.59       19.90      4.99 o 
  -1   8   5      133.87      120.82      4.10 o 
   0   8   5      524.09      500.34      9.59 o 
   1   8   5      109.01      108.22      4.29 o 
   2   8   5      104.11      104.18      3.88 o 
   3   8   5        0.00        1.39      1.59 o 
   4   8   5      271.06      268.23      6.86 o 
   5   8   5      368.44      362.48      9.90 o 
   6   8   5       65.03       57.40      6.08 o 
   7   8   5       63.04       52.72      4.59 o 
   8   8   5        0.56        1.03      2.13 o 
   9   8   5      137.65      141.11      6.55 o 
  10   8   5      203.73      213.20      8.01 o 
  11   8   5        2.97       10.34      2.94 o 
  12   8   5       22.97       22.57      3.59 o 
  13   8   5      148.63      146.52      7.04 o 
  14   8   5      183.01      175.77      7.76 o 
  15   8   5       30.49       20.83      3.94 o 
  16   8   5       58.76       55.97      5.56 o 
  17   8   5        6.54        4.57      3.35 o 
  18   8   5      225.24      255.15     16.13 o 
 -18   9   5      184.26      223.03     13.36 o 
 -17   9   5       14.46       14.64      6.20 o 
 -16   9   5        3.76       11.78      5.71 o 
 -15   9   5        1.39        2.61      5.17 o 
 -14   9   5      238.17      255.77     13.13 o 
 -13   9   5        0.00       -2.88      4.13 o 
 -12   9   5       42.92       46.41      6.88 o 
 -11   9   5       47.34       63.75      7.47 o 
 -10   9   5      356.83      355.28     14.27 o 
  -9   9   5       61.54       59.58      7.16 o 
  -8   9   5      278.17      269.54     13.25 o 
  -7   9   5      224.34      218.07     10.92 o 
  -6   9   5       45.97       45.65      4.38 o 
  -5   9   5       56.22       53.85      4.61 o 
  -4   9   5      356.53      323.96     11.23 o 
  -3   9   5       49.03       45.99      4.41 o 
  -2   9   5      249.44      239.01      8.74 o 
  -1   9   5       58.04       61.94      4.10 o 
   0   9   5       92.08       87.14      4.65 o 
   1   9   5       29.92       30.12      3.12 o 
   2   9   5      465.39      437.17     24.49 o 
   3   9   5      291.52      282.88     12.80 o 
   4   9   5        0.06       -1.47      1.77 o 
   5   9   5       24.17       21.26      4.91 o 
   6   9   5      463.45      466.50     15.68 o 
   7   9   5       25.27       22.64      3.58 o 
   8   9   5      239.39      229.79      8.33 o 
   9   9   5       96.33      102.17      6.24 o 
  10   9   5        3.55        7.60      4.17 o 
  11   9   5        1.11        1.06      2.27 o 
  12   9   5       51.09       56.66      9.97 o 
  13   9   5      112.25      127.41      7.38 o 
  14   9   5       62.13       57.89      6.73 o 
  15   9   5        3.47        5.15      2.88 o 
  16   9   5        0.24        0.24      3.94 o 
  17   9   5        1.89        1.87      5.65 o 
 -17  10   5      213.89      213.31     13.67 o 
 -16  10   5      258.06      269.27     14.15 o 
 -15  10   5      137.45      136.59     11.49 o 
 -14  10   5       74.48       69.88      8.62 o 
 -13  10   5      125.91      131.79     10.96 o 
 -12  10   5       20.31       11.71      4.98 o 
 -11  10   5       37.97       35.28      6.61 o 
 -10  10   5       63.63       64.01      7.84 o 
  -9  10   5       91.06       92.45      8.99 o 
  -8  10   5        0.00        3.83      3.80 o 
  -7  10   5      266.77      273.28     19.10 o 
  -6  10   5        7.80        6.32      2.50 o 
  -5  10   5       20.03       20.14      3.43 o 
  -4  10   5      178.54      168.32     14.61 o 
  -3  10   5       38.85       45.73      3.89 o 
  -2  10   5       10.16        6.50      2.34 o 
  -1  10   5      362.73      357.54      7.71 o 
   0  10   5      934.89      890.05     15.28 o 
   1  10   5      425.74      411.28     11.69 o 
   2  10   5      399.95      399.24     14.55 o 
   3  10   5        9.73        9.93      2.96 o 
   4  10   5       17.42       14.46      3.06 o 
   5  10   5       13.57        9.92      2.76 o 
   6  10   5       73.67       70.17      5.45 o 
   7  10   5        2.02       -0.07      2.16 o 
   8  10   5       26.84       25.58      3.81 o 
   9  10   5      535.19      522.63     13.53 o 
  10  10   5      356.85      354.13     15.49 o 
  11  10   5        7.68       10.77      3.18 o 
  12  10   5       53.64       47.46      5.11 o 
  13  10   5      270.31      265.32      9.81 o 
  14  10   5      155.94      158.10      7.86 o 
  15  10   5       11.49       11.28      3.51 o 
  16  10   5        7.73        8.96      3.97 o 
 -16  11   5        5.77        7.04      5.47 o 
 -15  11   5      214.31      210.36     13.17 o 
 -14  11   5        4.46       14.49      5.61 o 
 -13  11   5        5.61        5.92      5.11 o 
 -12  11   5      148.17      149.00     13.69 o 
 -11  11   5       65.38       88.14     14.41 o 
 -10  11   5        3.96        3.27      3.97 o 
  -9  11   5        2.57        6.13      4.44 o 
  -8  11   5       19.02       13.70      4.99 o 
  -7  11   5       43.48       55.69     24.26 o 
  -6  11   5       53.27       48.60      4.93 o 
  -5  11   5      351.67      348.33     10.69 o 
  -4  11   5       10.08        7.95      2.52 o 
  -3  11   5        3.94        5.14      2.23 o 
  -2  11   5        3.09        5.37      2.30 o 
  -1  11   5       28.98       28.47      2.92 o 
   0  11   5       49.72       54.32      3.74 o 
   1  11   5       88.36       81.44      6.55 o 
   2  11   5      117.59      112.08      6.07 o 
   3  11   5       46.87       47.53      5.34 o 
   4  11   5      300.05      306.63     12.29 o 
   5  11   5       57.17       42.61      4.55 o 
   6  11   5       27.76       24.95      7.48 o 
   7  11   5       34.01       31.74      6.11 o 
   8  11   5       37.88       41.30      4.73 o 
   9  11   5        4.34        3.81      2.73 o 
  10  11   5        9.82       10.48      3.33 o 
  11  11   5       44.50       38.48      4.65 o 
  12  11   5       47.89       47.74      5.31 o 
  13  11   5        0.83       -0.10      2.86 o 
  14  11   5        8.06        8.63      3.39 o 
  15  11   5        0.48        3.81      3.60 o 
 -14  12   5      236.36      230.39     20.12 o 
 -13  12   5       39.49       26.52     14.01 o 
 -12  12   5      127.20      121.42     10.89 o 
 -11  12   5       87.65       87.08      9.49 o 
 -10  12   5       12.58        6.33      5.06 o 
  -9  12   5       13.95       15.65      5.84 o 
  -8  12   5       14.27       14.27      5.32 o 
  -7  12   5        3.97        7.44      4.75 o 
  -6  12   5       52.62       40.38      4.94 o 
  -5  12   5        0.03        3.77      2.87 o 
  -4  12   5      164.09      185.33      6.96 o 
  -3  12   5       41.60       37.71      4.04 o 
  -2  12   5        5.29        2.24      2.21 o 
  -1  12   5        6.83        8.68      2.61 o 
   0  12   5       23.76       24.86      3.20 o 
   1  12   5       84.24       82.05      5.11 o 
   2  12   5       81.50       89.18      5.42 o 
   3  12   5      242.11      241.83      8.87 o 
   4  12   5        4.15        0.50      2.45 o 
   5  12   5        1.95        1.32      3.36 o 
   6  12   5        9.74       10.87      3.22 o 
   7  12   5       39.18       35.96      4.64 o 
   8  12   5       44.95       47.73      5.21 o 
   9  12   5       98.00       94.64      6.91 o 
  10  12   5       40.12       33.05      4.57 o 
  11  12   5        0.29        1.76      2.95 o 
  12  12   5      156.56      152.59      8.18 o 
  13  12   5       13.77       14.42      4.57 o 
  14  12   5       35.16       26.23      7.54 o 
 -13  13   5       13.52        9.31      7.21 o 
 -12  13   5       19.79       25.31      6.41 o 
 -11  13   5       58.51       40.94      7.52 o 
 -10  13   5      140.79      179.68     17.81 o 
  -9  13   5      122.75      131.63     11.13 o 
  -8  13   5      411.98      403.64     16.55 o 
  -7  13   5        1.74        9.32      8.50 o 
  -6  13   5        1.77        4.85      3.64 o 
  -5  13   5        0.05        4.58      3.17 o 
  -4  13   5      205.37      220.19      8.00 o 
  -3  13   5       20.18       22.47      3.35 o 
  -2  13   5       85.50       90.84      5.86 o 
  -1  13   5       49.02       49.91      5.00 o 
   0  13   5       24.03       19.56      3.13 o 
   1  13   5       40.64       41.54      4.89 o 
   2  13   5        6.31        4.16      2.30 o 
   3  13   5       68.06       65.46      4.88 o 
   4  13   5       65.73       65.19      5.80 o 
   5  13   5       27.07       24.84      4.08 o 
   6  13   5       23.02       19.51      3.91 o 
   7  13   5      109.96      113.11      7.65 o 
   8  13   5        1.84        4.04      3.28 o 
   9  13   5        8.32        7.84      3.22 o 
  10  13   5        5.93        7.47      3.36 o 
  11  13   5        0.20        4.01      3.69 o 
  12  13   5        3.56        7.08      4.16 o 
 -11  14   5       90.68      128.98     17.37 o 
 -10  14   5        0.00        5.84      4.93 o 
  -9  14   5        0.68        2.35      5.03 o 
  -8  14   5       37.38       48.36     11.12 o 
  -7  14   5       17.64       24.84      7.01 o 
  -6  14   5       94.42      103.83      8.05 o 
  -5  14   5       21.07       13.79      5.10 o 
  -4  14   5        1.51        8.39      2.94 o 
  -3  14   5       11.83       11.19      3.02 o 
  -2  14   5        4.15        5.00      3.36 o 
  -1  14   5        4.08        2.98      3.08 o 
   0  14   5       72.13       74.72      7.02 o 
   1  14   5       78.34       81.41      5.50 o 
   2  14   5        2.99        1.89      2.71 o 
   3  14   5        1.50        2.72      2.39 o 
   4  14   5       42.08       45.72      4.81 o 
   5  14   5       46.26       41.49      4.34 o 
   6  14   5        0.75        4.80      2.91 o 
   7  14   5        0.15        1.39      2.88 o 
   8  14   5       23.79       14.25      3.66 o 
   9  14   5        2.23       -1.36      3.36 o 
  10  14   5       44.20       35.85      8.19 o 
  -8  15   5      240.48      283.35     21.17 o 
  -7  15   5       23.29       32.97     10.69 o 
  -6  15   5       25.91       16.51      5.67 o 
  -5  15   5       38.80       39.42      5.32 o 
  -4  15   5        5.99        8.40      5.10 o 
  -3  15   5        5.81        5.87      4.03 o 
  -2  15   5       21.28       20.89      4.13 o 
  -1  15   5        1.75        0.78      3.42 o 
   0  15   5        3.95        7.20      3.40 o 
   1  15   5      306.49      325.49     11.34 o 
   2  15   5        7.56        7.15      3.49 o 
   3  15   5      112.89      127.14      6.79 o 
   4  15   5       23.51       23.19      3.59 o 
   5  15   5       36.05       36.35      4.26 o 
   6  15   5       70.91       72.55      6.58 o 
   7  15   5        8.16        8.94      6.45 o 
  -2  16   5       24.85       35.05      6.25 o 
  -1  16   5        9.69       15.44      5.05 o 
   0  16   5       40.64       43.96      7.38 o 
   1  16   5       17.99       20.51      5.85 o 
 -18   0   6      146.19      120.34     14.64 o 
 -17   0   6        2.54        8.48      8.02 o 
 -16   0   6       55.99       49.67     10.41 o 
 -15   0   6        5.09        3.59      6.22 o 
 -14   0   6        8.04       12.67      6.57 o 
 -13   0   6        4.46        2.61      5.55 o 
 -12   0   6     1086.41     1065.38     36.32 o 
 -11   0   6       28.84       19.11      6.81 o 
 -10   0   6     1683.53     1500.39     24.94 o 
  -9   0   6      795.44      759.67     14.90 o 
  -8   0   6      387.59      403.59      9.81 o 
  -7   0   6        0.75        3.66      2.78 o 
  -6   0   6       59.19       58.95      5.57 o 
  -5   0   6     1044.34     1035.53     22.23 o 
  -4   0   6      189.29      222.76     11.11 o 
  -3   0   6      234.53      227.62     11.15 o 
  -2   0   6       36.70       38.54      5.66 o 
  -1   0   6      301.36      295.74     12.77 o 
   0   0   6      521.27      510.74     11.84 o 
   1   0   6       24.99       34.47      3.46 o 
   2   0   6      768.57      786.09     16.77 o 
   3   0   6      615.10      612.09     14.26 o 
   4   0   6      190.83      186.08      7.34 o 
   5   0   6     2791.12     2885.93     49.64 o 
   6   0   6     2688.48     2791.64     48.64 o 
   7   0   6      143.79      146.99     19.96 o 
   8   0   6       82.03       86.83      7.08 o 
   9   0   6      391.21      388.51     15.40 o 
  10   0   6       37.33       35.69      4.75 o 
  11   0   6        0.45        3.67      2.92 o 
  12   0   6      181.06      194.25     11.82 o 
  13   0   6      117.87      121.24      6.10 o 
  14   0   6        1.01       -0.82      2.61 o 
  15   0   6      151.94      160.53     14.83 o 
  16   0   6       52.09       46.47      6.34 o 
  17   0   6       15.12       14.39      4.52 o 
  18   0   6        0.75       -1.80      3.21 o 
  19   0   6      190.68      203.64     15.94 o 
 -19   1   6       32.10       23.30     10.23 o 
 -18   1   6       85.67       73.66      8.59 o 
 -17   1   6       27.43       21.10      6.25 o 
 -16   1   6       58.55       54.09      7.34 o 
 -15   1   6       18.47        8.64      5.05 o 
 -14   1   6      183.83      191.24      8.09 o 
 -13   1   6       49.75       50.14      4.98 o 
 -12   1   6       32.59       29.43      4.09 o 
 -11   1   6      437.57      402.39     10.95 o 
 -10   1   6      336.85      303.57      6.96 o 
  -9   1   6        5.50        7.09      2.19 o 
  -8   1   6       16.75       15.72      2.42 o 
  -7   1   6      176.60      166.28      5.48 o 
  -6   1   6       34.72       34.33      3.32 o 
  -5   1   6      572.74      582.19     10.05 o 
  -4   1   6      287.53      293.76      7.76 o 
  -3   1   6       20.85       17.80      2.62 o 
  -2   1   6       55.70       55.76      3.88 o 
  -1   1   6      112.96      118.27      5.83 o 
   0   1   6      215.81      217.12      4.13 o 
   1   1   6      127.66      126.82      3.06 o 
   2   1   6       84.39       82.96      2.42 o 
   3   1   6      290.66      283.53      6.88 o 
   4   1   6      897.55      854.77     18.55 o 
   5   1   6      823.34      861.48     11.23 o 
   6   1   6     1389.16     1422.65     20.87 o 
   7   1   6      105.19      104.76      3.24 o 
   8   1   6       69.76       68.14      2.90 o 
   9   1   6       14.51       14.31      2.40 o 
  10   1   6       31.68       28.89      3.06 o 
  11   1   6       44.00       46.92      3.82 o 
  12   1   6       57.05       63.84      3.97 o 
  13   1   6       12.56       10.71      2.50 o 
  14   1   6       91.43       99.07      5.64 o 
  15   1   6      153.65      164.86      5.77 o 
  16   1   6       29.82       27.78      3.71 o 
  17   1   6        5.55        8.23      3.07 o 
  18   1   6       85.20       91.48      5.95 o 
  19   1   6      155.56      170.55     10.30 o 
 -20   2   6      183.75      160.09     17.86 o 
 -19   2   6       16.65       21.54     10.20 o 
 -18   2   6       31.04       13.58      5.29 o 
 -17   2   6       14.65       11.24      4.14 o 
 -16   2   6       13.42        6.23      3.86 o 
 -15   2   6       58.08       54.93      5.67 o 
 -14   2   6       11.20       14.21      3.79 o 
 -13   2   6       84.72       76.43      5.99 o 
 -12   2   6       23.81       21.21      3.87 o 
 -11   2   6       50.60       52.50      5.84 o 
 -10   2   6      429.57      426.39     11.22 o 
  -9   2   6       74.52       72.36      4.64 o 
  -8   2   6       71.32       71.82      4.60 o 
  -7   2   6      774.18      765.40     14.92 o 
  -6   2   6      204.79      206.46      6.85 o 
  -5   2   6       29.22       21.45      3.03 o 
  -4   2   6     1025.89     1009.86     17.50 o 
  -3   2   6      224.77      231.29      9.86 o 
  -2   2   6        6.14        5.31      1.48 o 
  -1   2   6       53.24       55.84      3.35 o 
   0   2   6      259.60      272.87      5.28 o 
   1   2   6      612.73      625.54      9.08 o 
   2   2   6      148.54      143.14      3.94 o 
   3   2   6      252.38      257.41      5.41 o 
   4   2   6        3.09        1.20      1.71 o 
   5   2   6       17.21       20.04      2.35 o 
   6   2   6     1622.47     1663.25     22.29 o 
   7   2   6      155.19      148.61      4.52 o 
   8   2   6        3.07        1.56      1.25 o 
   9   2   6        0.05        0.16      1.21 o 
  10   2   6       34.74       37.17      3.00 o 
  11   2   6       47.37       44.27      3.28 o 
  12   2   6       78.56       73.94      5.53 o 
  13   2   6        0.06       -1.86      1.86 o 
  14   2   6      126.27      123.32      5.85 o 
  15   2   6       39.88       40.77      3.59 o 
  16   2   6       16.20       20.34      2.90 o 
  17   2   6       88.28      110.85     10.10 o 
  18   2   6        0.25        4.33      2.07 o 
  19   2   6        9.93       19.35      4.69 o 
 -20   3   6      100.46      111.82     10.50 o 
 -19   3   6      178.87      223.30     23.17 o 
 -18   3   6        0.06        6.15      5.12 o 
 -17   3   6       16.26       19.12      5.56 o 
 -16   3   6        4.30        6.80      3.73 o 
 -15   3   6       61.06       57.76      5.76 o 
 -14   3   6       82.81       88.93      6.63 o 
 -13   3   6       15.38       13.03      5.58 o 
 -12   3   6       37.27       32.83      4.36 o 
 -11   3   6       35.58       27.85      3.98 o 
 -10   3   6        0.07        2.51      2.73 o 
  -9   3   6      213.23      232.86      7.89 o 
  -8   3   6      291.98      278.45      8.85 o 
  -7   3   6       45.51       45.02      4.01 o 
  -6   3   6       11.18       13.75      2.71 o 
  -5   3   6      138.94      132.30      5.49 o 
  -4   3   6      155.32      151.82      6.16 o 
  -3   3   6      153.77      163.70      5.45 o 
  -2   3   6      176.79      178.51      4.93 o 
  -1   3   6       22.85       18.77      2.01 o 
   0   3   6        3.67        5.62      2.07 o 
   1   3   6       41.62       45.76      2.55 o 
   2   3   6        5.18        3.30      1.27 o 
   3   3   6       61.09       61.20      3.07 o 
   4   3   6       38.04       36.22      2.80 o 
   5   3   6      112.94      107.77      2.98 o 
   6   3   6        0.31       -0.90      1.49 o 
   7   3   6       43.06       43.34      2.48 o 
   8   3   6       13.70       13.18      1.63 o 
   9   3   6       95.40       89.35      3.97 o 
  10   3   6       14.21       15.78      2.53 o 
  11   3   6       19.36       18.50      2.79 o 
  12   3   6      115.28      111.98      5.33 o 
  13   3   6       39.84       42.83      3.94 o 
  14   3   6      116.22      123.91     10.85 o 
  15   3   6       35.83       37.07      6.33 o 
  16   3   6       26.30       21.92      2.95 o 
  17   3   6        3.64        1.11      4.06 o 
  18   3   6       18.90       14.64      3.28 o 
  19   3   6      109.32      127.03     10.21 o 
 -19   4   6        2.21        5.01      5.57 o 
 -18   4   6        2.51        0.43      5.22 o 
 -17   4   6      101.51       94.14     10.15 o 
 -16   4   6       88.45       88.98      8.60 o 
 -15   4   6       97.03       98.03      7.20 o 
 -14   4   6        9.26       12.75      3.85 o 
 -13   4   6       32.63       35.43      8.40 o 
 -12   4   6        1.32        9.65      3.36 o 
 -11   4   6       68.45       62.51      6.90 o 
 -10   4   6      565.61      561.65     16.61 o 
  -9   4   6       33.70       33.58      5.27 o 
  -8   4   6      150.47      140.65     14.61 o 
  -7   4   6      352.63      346.95      9.49 o 
  -6   4   6       29.61       28.84      3.62 o 
  -5   4   6       89.28       88.97      4.00 o 
  -4   4   6       47.22       45.00      3.10 o 
  -3   4   6      115.44      121.16      4.32 o 
  -2   4   6      694.62      682.38     11.31 o 
  -1   4   6       68.32       63.26      3.40 o 
   0   4   6       42.25       46.73      2.93 o 
   1   4   6      424.87      423.44      7.79 o 
   2   4   6       42.60       46.31      2.69 o 
   3   4   6      130.33      136.90      6.59 o 
   4   4   6      164.63      167.01      4.14 o 
   5   4   6        3.16        1.62      1.83 o 
   6   4   6       51.93       50.91      2.56 o 
   7   4   6        3.31        4.35      1.33 o 
   8   4   6       34.45       32.64      2.73 o 
   9   4   6       52.24       51.48      3.37 o 
  10   4   6       14.71       15.83      2.24 o 
  11   4   6        0.03       -0.45      1.63 o 
  12   4   6       27.97       33.12      3.76 o 
  13   4   6       94.28       92.83      8.34 o 
  14   4   6        4.31        2.92      2.42 o 
  15   4   6       70.67       67.32      5.02 o 
  16   4   6        7.17        7.23      2.40 o 
  17   4   6        0.95        5.77      2.47 o 
  18   4   6       61.18       59.30      6.27 o 
  19   4   6      125.10      140.40     18.09 o 
 -19   5   6        7.70        0.50      8.15 o 
 -18   5   6      169.58      171.95     17.62 o 
 -17   5   6       20.13       17.47      5.75 o 
 -16   5   6      168.43      175.64     11.42 o 
 -15   5   6       19.39       13.79      4.32 o 
 -14   5   6        9.44        9.70      3.92 o 
 -13   5   6       48.15       47.85      5.36 o 
 -12   5   6       27.56       41.72      4.90 o 
 -11   5   6        0.10       -3.98      5.27 o 
 -10   5   6        6.63        7.21      4.03 o 
  -9   5   6      152.58      144.26     11.56 o 
  -8   5   6     1191.52     1103.57     25.55 o 
  -7   5   6      178.79      174.19      9.70 o 
  -6   5   6      135.14      121.89      4.79 o 
  -5   5   6       88.53       76.20      4.54 o 
  -4   5   6       30.42       31.07      2.81 o 
  -3   5   6      318.13      323.13     11.20 o 
  -2   5   6        1.00        3.61      2.51 o 
  -1   5   6        0.33       -0.85      1.75 o 
   0   5   6        0.64       -0.30      1.87 o 
   1   5   6       66.20       74.30      3.39 o 
   2   5   6      101.78      105.87      7.68 o 
   3   5   6      109.58      109.72      3.88 o 
   4   5   6       45.16       41.81      3.49 o 
   5   5   6        1.04       -0.19      1.41 o 
   6   5   6      447.76      465.59      9.03 o 
   7   5   6       43.36       49.03      3.76 o 
   8   5   6      118.61      115.05      4.85 o 
   9   5   6        2.31        1.42      1.61 o 
  10   5   6      206.55      219.33      6.00 o 
  11   5   6      118.58      122.69      4.64 o 
  12   5   6       20.35       21.66      2.95 o 
  13   5   6       39.14       38.59      3.86 o 
  14   5   6       44.27       38.37      3.93 o 
  15   5   6      159.55      165.73      8.62 o 
  16   5   6      103.20      112.37      6.54 o 
  17   5   6      141.41      152.68      6.96 o 
  18   5   6        1.83       -0.39      2.55 o 
 -19   6   6        4.28        0.55      5.74 o 
 -18   6   6       19.45       19.94     18.19 o 
 -17   6   6      186.94      207.87     12.34 o 
 -16   6   6        0.00       -3.63      6.03 o 
 -15   6   6       52.61       43.01     11.90 o 
 -14   6   6        1.79        4.79      3.59 o 
 -13   6   6      114.55      105.61      7.41 o 
 -12   6   6       86.98       85.80     15.36 o 
 -11   6   6       59.89       64.48      8.66 o 
 -10   6   6      200.25      185.28     22.40 o 
  -9   6   6       63.65       61.60     12.13 o 
  -8   6   6      339.30      319.65     12.48 o 
  -7   6   6      436.91      393.92     13.84 o 
  -6   6   6      167.58      149.28      8.36 o 
  -5   6   6      210.51      202.21      9.70 o 
  -4   6   6        4.45        6.47      2.63 o 
  -3   6   6       43.84       44.92      4.01 o 
  -2   6   6      267.92      262.19      8.96 o 
  -1   6   6       90.81       96.87      5.02 o 
   0   6   6       27.69       29.44      3.33 o 
   1   6   6      325.05      327.58      7.20 o 
   2   6   6        0.59        0.56      1.59 o 
   3   6   6      165.74      174.90      4.73 o 
   4   6   6        0.03       -0.32      1.46 o 
   5   6   6       31.87       29.90      5.22 o 
   6   6   6        7.48        9.73      2.66 o 
   7   6   6        9.30        9.40      2.72 o 
   8   6   6      165.31      163.51      6.89 o 
   9   6   6        0.09       -1.38      2.16 o 
  10   6   6       28.90       30.93      3.99 o 
  11   6   6       20.09       17.22      3.97 o 
  12   6   6       36.62       32.46      4.94 o 
  13   6   6        8.36        5.70      2.36 o 
  14   6   6      225.94      222.25     10.60 o 
  15   6   6      169.70      189.97     13.00 o 
  16   6   6       11.54       10.58      2.91 o 
  17   6   6        0.17       -2.45      2.45 o 
  18   6   6       44.72       34.49      4.98 o 
 -18   7   6       21.02       13.79      6.70 o 
 -17   7   6       18.92       21.10     13.02 o 
 -16   7   6       16.15       14.24      6.16 o 
 -15   7   6       13.44       17.36      7.91 o 
 -14   7   6       16.35       17.57      5.81 o 
 -13   7   6      207.00      220.31      9.42 o 
 -12   7   6        5.31       -0.35      5.45 o 
 -11   7   6       72.09       82.01      8.49 o 
 -10   7   6       44.32       43.85      7.59 o 
  -9   7   6      118.52      113.14     10.11 o 
  -8   7   6      289.94      294.69     12.54 o 
  -7   7   6      460.13      465.85     15.43 o 
  -6   7   6        7.38        9.61      4.35 o 
  -5   7   6      644.10      632.22     17.97 o 
  -4   7   6       36.87       36.04      5.43 o 
  -3   7   6      442.43      459.19     14.51 o 
  -2   7   6       27.74       27.52      7.41 o 
  -1   7   6      268.34      281.21     11.12 o 
   0   7   6       12.94        9.19      3.84 o 
   1   7   6      177.55      180.65      6.75 o 
   2   7   6      214.35      226.53      7.28 o 
   3   7   6        0.39       -0.26      1.72 o 
   4   7   6       22.07       21.46      3.18 o 
   5   7   6       80.26       79.53      5.14 o 
   6   7   6      229.25      235.84      8.10 o 
   7   7   6       20.09       13.41      3.14 o 
   8   7   6        1.39       -0.88      2.13 o 
   9   7   6      198.65      186.71     12.32 o 
  10   7   6        2.24        1.52      1.80 o 
  11   7   6       99.22      102.01      8.21 o 
  12   7   6        1.97        1.44      2.43 o 
  13   7   6       16.02       17.20      3.49 o 
  14   7   6       32.43       28.87      5.30 o 
  15   7   6        0.17       -2.31      3.57 o 
  16   7   6       71.73       70.42      7.74 o 
  17   7   6       98.38       80.20     11.68 o 
 -17   8   6       10.15        8.48      5.83 o 
 -16   8   6        7.13       -1.45      5.16 o 
 -15   8   6       27.05       23.24      6.60 o 
 -14   8   6       78.44       64.23      8.43 o 
 -13   8   6      275.33      270.50     13.26 o 
 -12   8   6       93.25      107.48     18.66 o 
 -11   8   6       37.07       38.37      6.91 o 
 -10   8   6        0.68       -0.22      4.73 o 
  -9   8   6        6.88        5.64      4.68 o 
  -8   8   6       94.35      105.48     15.52 o 
  -7   8   6       48.16       41.39      6.13 o 
  -6   8   6       89.40      101.01      8.68 o 
  -5   8   6        5.67        2.42      4.06 o 
  -4   8   6        0.27       -0.38      3.75 o 
  -3   8   6      170.38      160.54      9.29 o 
  -2   8   6      225.04      246.63     11.01 o 
  -1   8   6       48.33       59.50     15.07 o 
   0   8   6      137.38      152.72      8.67 o 
   1   8   6        1.42        2.87      2.38 o 
   2   8   6       21.50       18.61      3.09 o 
   3   8   6       53.84       47.72      4.41 o 
   4   8   6       19.47       22.17      3.40 o 
   5   8   6       22.31       22.13      3.34 o 
   6   8   6       35.60       31.28      4.65 o 
   7   8   6      150.94      141.18      8.06 o 
   8   8   6        6.19        6.92      2.71 o 
   9   8   6      276.32      292.49      9.79 o 
  10   8   6        3.24        3.72      2.86 o 
  11   8   6        4.37        0.08      2.55 o 
  12   8   6       62.71       62.33      6.57 o 
  13   8   6        1.28        2.74      5.04 o 
  14   8   6        3.24       -0.02      5.77 o 
  15   8   6      135.77      124.64      9.82 o 
  16   8   6        4.46        8.60      6.72 o 
 -16   9   6      386.08      372.86     19.94 o 
 -15   9   6       20.12       20.05      6.45 o 
 -14   9   6      121.14      109.73     10.62 o 
 -13   9   6        9.38        5.00      5.29 o 
 -12   9   6      149.67      168.98     11.28 o 
 -11   9   6       22.21       26.15      6.30 o 
 -10   9   6       32.31       38.52      6.91 o 
  -9   9   6        0.28        1.66      4.50 o 
  -8   9   6       92.94       84.27      8.64 o 
  -7   9   6       48.03       45.49     15.95 o 
  -6   9   6        4.21       -3.98      3.98 o 
  -5   9   6        0.20        6.89      4.60 o 
  -4   9   6      245.83      241.34     11.52 o 
  -3   9   6      207.40      207.16      7.80 o 
  -2   9   6        0.16        4.21      2.98 o 
  -1   9   6        0.09        1.34      4.16 o 
   0   9   6      952.14      956.23     27.49 o 
   1   9   6      202.01      199.90      8.14 o 
   2   9   6        0.54        1.20      1.58 o 
   3   9   6      157.09      134.01     11.75 o 
   4   9   6      140.28      133.21      7.04 o 
   5   9   6       23.49       22.27      4.00 o 
   6   9   6       68.71       71.63      5.68 o 
   7   9   6      181.70      183.81      7.84 o 
   8   9   6        0.00       -1.50      2.17 o 
   9   9   6        9.96       12.22      3.31 o 
  10   9   6      328.85      325.23     10.69 o 
  11   9   6      489.65      491.19     13.59 o 
  12   9   6       20.37       16.74      3.76 o 
  13   9   6      100.86       87.36      6.81 o 
  14   9   6      182.42      192.98      8.77 o 
  15   9   6       82.65       67.60     10.98 o 
 -15  10   6       15.24       16.77      7.01 o 
 -14  10   6        0.20       -0.15     10.54 o 
 -13  10   6       24.45       20.77      6.36 o 
 -12  10   6       12.62       19.99      8.32 o 
 -11  10   6        6.66        2.80      5.03 o 
 -10  10   6        0.53        2.11      4.81 o 
  -9  10   6       37.17       28.20      6.33 o 
  -8  10   6      136.99      150.16     17.35 o 
  -7  10   6      102.09      115.02      9.92 o 
  -6  10   6       63.14       73.79      8.20 o 
  -5  10   6       14.39        9.08      4.88 o 
  -4  10   6       55.05       46.81      7.40 o 
  -3  10   6       19.72       24.78      3.79 o 
  -2  10   6        6.86        7.73      2.65 o 
  -1  10   6       98.18      109.31      6.38 o 
   0  10   6      170.94      156.34      7.82 o 
   1  10   6       61.45       75.48      7.55 o 
   2  10   6       50.56       42.94      4.47 o 
   3  10   6       29.56       25.59      3.75 o 
   4  10   6       73.52       78.64      5.96 o 
   5  10   6       72.29       69.92      5.77 o 
   6  10   6      427.95      402.47     11.75 o 
   7  10   6       58.86       61.31      7.41 o 
   8  10   6      166.42      140.87      8.06 o 
   9  10   6       24.67       25.51      4.57 o 
  10  10   6       23.94       21.16      4.71 o 
  11  10   6       54.23       54.14      6.78 o 
  12  10   6        0.59        1.61      2.94 o 
  13  10   6      128.86      134.11      9.67 o 
  14  10   6      119.99      127.32     10.11 o 
 -14  11   6        3.16        5.77      5.57 o 
 -13  11   6      396.21      396.32     21.40 o 
 -12  11   6       27.61       29.38      7.06 o 
 -11  11   6        5.91        5.63      6.81 o 
 -10  11   6       77.20       89.40     13.66 o 
  -9  11   6      193.36      186.77     11.93 o 
  -8  11   6        8.97        7.03      5.23 o 
  -7  11   6      134.14      138.58     11.04 o 
  -6  11   6        5.08        1.94      4.12 o 
  -5  11   6      118.44      129.05     16.26 o 
  -4  11   6       63.39       58.74     11.04 o 
  -3  11   6       15.71       13.01      3.76 o 
  -2  11   6      211.75      206.39      8.39 o 
  -1  11   6      106.23      111.49      6.41 o 
   0  11   6        2.76        6.62      2.57 o 
   1  11   6      833.67      854.13     38.85 o 
   2  11   6       19.21       11.76      4.30 o 
   3  11   6        1.93       -0.83      2.30 o 
   4  11   6      503.18      518.06     13.63 o 
   5  11   6      197.61      205.82      9.38 o 
   6  11   6       15.48       11.83      3.36 o 
   7  11   6       19.72       18.21      3.76 o 
   8  11   6       51.67       46.59      5.18 o 
   9  11   6        8.49        3.71      3.07 o 
  10  11   6      269.17      282.60     10.46 o 
  11  11   6       14.20       10.57      4.57 o 
  12  11   6       13.41       14.98      3.83 o 
  13  11   6       21.74       26.53      7.82 o 
 -12  12   6       38.06       41.40      7.61 o 
 -11  12   6      121.88      129.78     11.54 o 
 -10  12   6      256.16      257.79     17.66 o 
  -9  12   6       11.93        4.56      3.84 o 
  -8  12   6       32.25       11.80      6.52 o 
  -7  12   6        4.85       -5.49      8.24 o 
  -6  12   6       53.46       47.53      9.23 o 
  -5  12   6       47.10       51.78     13.36 o 
  -4  12   6      242.60      247.23     13.18 o 
  -3  12   6      232.08      250.53     11.70 o 
  -2  12   6      176.39      185.68      8.64 o 
  -1  12   6       41.20       44.98      4.88 o 
   0  12   6       36.48       41.96      4.66 o 
   1  12   6      269.78      274.07      9.89 o 
   2  12   6       15.49       13.74      4.58 o 
   3  12   6        1.28        2.93      2.85 o 
   4  12   6       12.73        9.99      3.26 o 
   5  12   6       31.91       28.29      4.33 o 
   6  12   6       83.44       77.86      7.22 o 
   7  12   6      323.86      352.04     11.68 o 
   8  12   6       20.14       23.77      4.37 o 
   9  12   6        4.59        5.79      3.34 o 
  10  12   6       22.26       24.49      4.44 o 
  11  12   6       10.14        8.15      6.88 o 
 -10  13   6       19.89       27.60      7.18 o 
  -9  13   6        0.91        7.65      5.44 o 
  -8  13   6       39.70       40.24      7.77 o 
  -7  13   6       10.09        2.73      5.07 o 
  -6  13   6        0.02        0.87      4.87 o 
  -5  13   6       42.85       36.88      7.20 o 
  -4  13   6      317.47      340.61     28.44 o 
  -3  13   6        0.02        4.58      3.04 o 
  -2  13   6      104.37      103.87      7.68 o 
  -1  13   6       27.41       27.71      4.30 o 
   0  13   6        2.20        3.76      2.80 o 
   1  13   6        0.00        1.99      3.68 o 
   2  13   6       30.59       26.99      4.34 o 
   3  13   6        0.03        0.79      3.19 o 
   4  13   6        5.33        8.79      3.39 o 
   5  13   6        0.36       -1.35      2.77 o 
   6  13   6       26.90       25.97      7.76 o 
   7  13   6        6.45        4.80      3.22 o 
   8  13   6       47.95       44.93      5.45 o 
   9  13   6        4.76        5.61      4.10 o 
  -7  14   6       27.29       35.64      7.22 o 
  -6  14   6      177.96      185.29     21.31 o 
  -5  14   6       83.54       81.61     16.00 o 
  -4  14   6        4.07        2.64      7.51 o 
  -3  14   6       33.34       38.26      9.69 o 
  -2  14   6        7.18        7.51      4.12 o 
  -1  14   6       29.41       31.70      5.04 o 
   0  14   6       51.22       56.50      8.22 o 
   1  14   6        9.09       14.36      3.72 o 
   2  14   6       10.70        9.78      3.72 o 
   3  14   6      103.34      113.72      8.04 o 
   4  14   6      125.92      115.63      8.00 o 
   5  14   6       51.72       50.69      4.84 o 
   6  14   6        0.72        2.10      3.18 o 
   7  14   6       24.89       25.33      8.27 o 
  -1  15   6        0.12        2.13      3.06 o 
   0  15   6       75.83       87.80      9.28 o 
   1  15   6      108.59      116.28     15.22 o 
 -18   1   7       31.81        9.43      6.42 o 
 -17   1   7      574.53      574.49     19.62 o 
 -16   1   7        7.55        1.08      5.15 o 
 -15   1   7       26.73       21.08      6.04 o 
 -14   1   7        5.42       -2.24      4.42 o 
 -13   1   7       39.43       35.96      6.50 o 
 -12   1   7       25.22       38.67      6.24 o 
 -11   1   7       74.93       72.46      7.96 o 
 -10   1   7       11.79        8.03      4.53 o 
  -9   1   7       10.18       10.08      3.28 o 
  -8   1   7        0.54       -2.02      2.98 o 
  -7   1   7      424.67      422.42     14.66 o 
  -6   1   7        7.65        3.19      3.56 o 
  -5   1   7       13.60       17.81      3.90 o 
  -4   1   7      253.37      257.04      7.50 o 
  -3   1   7      121.91      118.38      7.11 o 
  -2   1   7       20.61       16.00      3.75 o 
  -1   1   7       13.12        5.18      3.14 o 
   0   1   7       21.28       25.62      3.20 o 
   1   1   7       81.16       84.69      5.99 o 
   2   1   7        4.53        3.71      2.05 o 
   3   1   7       29.26       31.54      2.77 o 
   4   1   7       35.56       31.59      2.81 o 
   5   1   7        0.02        0.45      1.68 o 
   6   1   7        5.72        1.66      1.84 o 
   7   1   7        0.63        1.92      2.36 o 
   8   1   7       70.22       76.71      5.23 o 
   9   1   7      552.54      555.38     11.09 o 
  10   1   7      443.88      474.16     10.40 o 
  11   1   7        0.05        1.52      2.24 o 
  12   1   7        0.41        0.85      1.98 o 
  13   1   7       30.16       30.44      3.28 o 
  14   1   7        9.89       12.13      2.53 o 
  15   1   7        0.18        1.66      2.09 o 
  16   1   7       34.17       33.56      3.95 o 
  17   1   7       11.82        8.21      3.35 o 
  18   1   7        2.07       -4.90      4.90 o 
 -18   2   7       13.86        8.36      6.36 o 
 -17   2   7       57.83       56.59      8.19 o 
 -16   2   7       42.33       39.21     10.40 o 
 -15   2   7       42.65       48.48      7.56 o 
 -14   2   7       33.07       34.24      6.67 o 
 -13   2   7        5.96        2.84      3.30 o 
 -12   2   7        0.62       -0.13      3.12 o 
 -11   2   7      160.21      147.06      7.38 o 
 -10   2   7      179.08      179.82      7.84 o 
  -9   2   7        3.17        0.93      3.00 o 
  -8   2   7        1.72       -0.46      2.80 o 
  -7   2   7     1209.02     1186.45     38.43 o 
  -6   2   7        3.91        0.63      3.17 o 
  -5   2   7       31.81       35.31      5.04 o 
  -4   2   7        1.48       -0.12      2.87 o 
  -3   2   7       41.67       42.71      3.60 o 
  -2   2   7      121.26      131.01      5.20 o 
  -1   2   7       84.38       86.09      4.29 o 
   0   2   7        0.03        2.76      1.77 o 
   1   2   7        3.69        4.57      2.50 o 
   2   2   7       17.09       21.15      3.40 o 
   3   2   7       93.58       94.33      3.69 o 
   4   2   7       44.05       49.99      3.12 o 
   5   2   7       50.57       52.48      5.07 o 
   6   2   7       42.24       44.16      3.45 o 
   7   2   7       38.67       44.89      3.55 o 
   8   2   7       70.01       72.91      4.52 o 
   9   2   7      124.41      138.06      7.21 o 
  10   2   7       50.23       48.71      3.49 o 
  11   2   7        1.13       -1.79      1.79 o 
  12   2   7       14.22       12.72      2.78 o 
  13   2   7        8.73        7.24      2.70 o 
  14   2   7        0.07        2.89      2.40 o 
  15   2   7       12.12       13.24      2.74 o 
  16   2   7       26.16       25.74      3.26 o 
  17   2   7        8.70        9.23      6.98 o 
 -18   3   7      364.66      400.14     24.32 o 
 -17   3   7       13.44        3.99      5.26 o 
 -16   3   7       44.81       49.34      5.87 o 
 -15   3   7        1.46        0.35      3.39 o 
 -14   3   7       84.33       77.32      6.65 o 
 -13   3   7       86.97       94.20      7.06 o 
 -12   3   7        2.44        1.16      3.84 o 
 -11   3   7       28.50       31.44      4.59 o 
 -10   3   7      214.71      216.45     10.47 o 
  -9   3   7       83.60       82.32      6.32 o 
  -8   3   7      861.04      867.71     21.82 o 
  -7   3   7      274.44      298.66     11.69 o 
  -6   3   7        0.23        6.59      6.81 o 
  -5   3   7      308.41      312.43     11.62 o 
  -4   3   7        3.83        5.84      3.54 o 
  -3   3   7        3.72        3.57      5.00 o 
  -2   3   7      164.11      172.55      6.12 o 
  -1   3   7      127.96      129.99      5.16 o 
   0   3   7        5.04        4.40      2.01 o 
   1   3   7      132.11      138.00      7.74 o 
   2   3   7       34.63       33.42      2.71 o 
   3   3   7       28.70       26.90      1.96 o 
   4   3   7       64.33       66.03      4.03 o 
   5   3   7      113.09      109.25      5.29 o 
   6   3   7        0.98       -0.17      2.12 o 
   7   3   7       24.64       25.03      2.97 o 
   8   3   7       87.37       81.86      4.02 o 
   9   3   7        2.64        4.15      2.22 o 
  10   3   7        5.11        1.87      2.12 o 
  11   3   7       11.51       11.14      2.70 o 
  12   3   7        2.10        2.19      2.75 o 
  13   3   7        0.08        1.77      2.23 o 
  14   3   7        6.53        6.38      2.86 o 
  15   3   7       47.13       46.53      4.49 o 
  16   3   7        0.70       -1.97      1.97 o 
  17   3   7        6.45        6.48      3.27 o 
 -18   4   7      394.72      380.79     21.75 o 
 -17   4   7       13.82       10.52      6.56 o 
 -16   4   7      187.61      191.20      9.26 o 
 -15   4   7       11.31        9.54      4.14 o 
 -14   4   7      141.84      143.98      8.55 o 
 -13   4   7        9.08        9.49      3.99 o 
 -12   4   7       90.63       83.47      6.70 o 
 -11   4   7       33.50       31.09      6.45 o 
 -10   4   7        0.26        0.50      4.42 o 
  -9   4   7      223.38      232.42     11.09 o 
  -8   4   7      259.96      261.34     11.42 o 
  -7   4   7      231.40      205.34     10.07 o 
  -6   4   7      369.65      358.87     25.13 o 
  -5   4   7       11.19        4.62      3.62 o 
  -4   4   7       65.46       65.97      6.72 o 
  -3   4   7        3.85        6.22      3.70 o 
  -2   4   7      400.00      411.03     13.51 o 
  -1   4   7       11.22       17.00      4.24 o 
   0   4   7       15.34       15.09      6.48 o 
   1   4   7        0.12       -1.62      1.75 o 
   2   4   7      103.26      113.37      4.68 o 
   3   4   7        0.00       -1.37      1.48 o 
   4   4   7        0.22       -1.17      2.34 o 
   5   4   7        6.78        5.24      2.48 o 
   6   4   7      162.74      164.74      8.57 o 
   7   4   7       81.24       81.01      5.48 o 
   8   4   7       23.53       25.31      3.66 o 
   9   4   7       27.87       34.25      4.19 o 
  10   4   7      189.10      195.10      9.87 o 
  11   4   7       16.03       15.61      3.00 o 
  12   4   7        6.56        7.33      2.53 o 
  13   4   7        2.82        6.38      2.61 o 
  14   4   7       43.17       49.67      5.46 o 
  15   4   7        4.40        8.79      2.79 o 
  16   4   7       36.57       46.81      5.13 o 
  17   4   7       15.95       18.50      6.08 o 
 -17   5   7       35.62       30.51      6.72 o 
 -16   5   7        7.63        5.95      5.52 o 
 -15   5   7      112.74      114.58      8.35 o 
 -14   5   7        1.14       -1.48      3.52 o 
 -13   5   7       25.00       26.57      4.94 o 
 -12   5   7      280.98      294.14     10.62 o 
 -11   5   7        7.58       10.99      5.16 o 
 -10   5   7      144.28      145.49     15.22 o 
  -9   5   7       20.68       18.95      4.99 o 
  -8   5   7       13.98       18.54      5.19 o 
  -7   5   7      178.38      186.91     13.44 o 
  -6   5   7        0.00       -0.83      3.65 o 
  -5   5   7      192.91      201.90     15.21 o 
  -4   5   7      725.02      724.71     39.39 o 
  -3   5   7        0.71        3.79      3.68 o 
  -2   5   7        7.02        6.17      3.75 o 
  -1   5   7       80.62       83.88      7.38 o 
   0   5   7        5.66        5.49      3.74 o 
   1   5   7       48.28       47.05      5.72 o 
   2   5   7      133.86      128.34      7.75 o 
   3   5   7       82.89       78.23      6.78 o 
   4   5   7      212.57      245.72     12.73 o 
   5   5   7       46.47       52.73      5.62 o 
   6   5   7       43.09       45.93      5.45 o 
   7   5   7        0.01       -2.68      2.68 o 
   8   5   7        2.64        2.34      3.15 o 
   9   5   7        0.35        0.31      2.43 o 
  10   5   7        6.74        8.89      3.01 o 
  11   5   7       32.92       31.57      4.29 o 
  12   5   7      160.08      169.71      7.66 o 
  13   5   7        0.03        0.19      2.86 o 
  14   5   7        1.89        4.61      3.94 o 
  15   5   7       74.42       74.74      7.12 o 
  16   5   7       40.63       20.00      7.62 o 
 -17   6   7       36.95       42.61      7.80 o 
 -16   6   7      127.34      123.61     11.01 o 
 -15   6   7       11.93        6.38      4.18 o 
 -14   6   7        6.66        3.19      6.47 o 
 -13   6   7      186.65      196.06      9.25 o 
 -12   6   7       72.94       68.54      6.52 o 
 -11   6   7       23.97       12.20      5.17 o 
 -10   6   7        2.32        0.26      6.38 o 
  -9   6   7       47.64       37.27      6.42 o 
  -8   6   7       33.73       34.54      6.16 o 
  -7   6   7       72.19       71.60      7.68 o 
  -6   6   7      231.49      225.43     11.17 o 
  -5   6   7       58.60       55.74      6.80 o 
  -4   6   7       10.86       15.78      4.90 o 
  -3   6   7      114.95      117.59      8.93 o 
  -2   6   7      154.42      147.17      9.06 o 
  -1   6   7        0.03       -3.47      3.47 o 
   0   6   7        0.01        2.85      3.64 o 
   1   6   7      286.55      290.71     11.59 o 
   2   6   7      169.58      179.35     11.34 o 
   3   6   7       50.92       46.89      8.83 o 
   4   6   7       33.99       42.27      5.12 o 
   5   6   7       36.53       45.21      5.43 o 
   6   6   7       31.08       36.70     10.32 o 
   7   6   7       90.88       95.77     14.17 o 
   8   6   7        8.17        4.42      3.25 o 
   9   6   7       19.25       29.41      6.94 o 
  10   6   7       46.04       49.61      6.33 o 
  11   6   7        0.26        3.06      3.69 o 
  12   6   7        0.43       -0.31      3.79 o 
  13   6   7        0.55        1.72      3.91 o 
  14   6   7       38.90       36.94      9.61 o 
  15   6   7        2.12        5.74      7.59 o 
  16   6   7        0.20        4.40      6.84 o 
 -16   7   7       25.94       34.62      7.24 o 
 -15   7   7      263.39      269.05     23.30 o 
 -14   7   7       13.91       12.66      4.44 o 
 -13   7   7       80.72       90.92      7.45 o 
 -12   7   7      189.00      194.55     11.74 o 
 -11   7   7      318.67      302.17     13.95 o 
 -10   7   7       19.97       30.38      6.35 o 
  -9   7   7       22.27       21.49      5.68 o 
  -8   7   7       92.03      102.97      9.30 o 
  -7   7   7       12.85       10.80      5.54 o 
  -6   7   7       19.11       19.10      5.49 o 
  -5   7   7      106.70      123.22      9.54 o 
  -4   7   7      851.07      892.97     23.22 o 
  -3   7   7       38.12       22.13      5.29 o 
  -2   7   7        0.01        0.70      5.70 o 
  -1   7   7       40.57       42.27      6.29 o 
   0   7   7        0.43        0.60      4.15 o 
   1   7   7       27.12       24.24      5.14 o 
   2   7   7       75.90      103.57     11.99 o 
   3   7   7       15.93       11.55      6.18 o 
   4   7   7        5.19        4.80      3.08 o 
   5   7   7      154.89      154.70      8.47 o 
   6   7   7      199.85      198.60      9.54 o 
   7   7   7       15.30       15.04      3.39 o 
   8   7   7       87.19       88.43      7.98 o 
   9   7   7       26.28       29.69      5.62 o 
  10   7   7       23.67       33.53      4.42 o 
  11   7   7        0.00       -1.58      2.55 o 
  12   7   7      103.37       96.17      7.00 o 
  13   7   7       37.74       29.26      5.90 o 
  14   7   7       26.51       25.32      5.60 o 
  15   7   7        0.07        1.14      5.50 o 
 -15   8   7      135.37      149.61     21.63 o 
 -14   8   7       40.02       45.44     10.55 o 
 -13   8   7        5.13        5.15      3.90 o 
 -12   8   7       36.25       26.97      8.67 o 
 -11   8   7       94.44      100.55      9.84 o 
 -10   8   7        4.57        4.10      4.66 o 
  -9   8   7        1.01        5.12      5.03 o 
  -8   8   7        0.00       -4.23      4.28 o 
  -7   8   7       11.34       19.74      6.00 o 
  -6   8   7       76.40       73.79      8.21 o 
  -5   8   7        1.27        1.58      8.27 o 
  -4   8   7       24.92       18.40      5.42 o 
  -3   8   7      406.35      398.08     18.87 o 
  -2   8   7       54.48       41.04      6.61 o 
  -1   8   7      211.54      221.59     15.51 o 
   0   8   7        6.07        6.55      4.60 o 
   1   8   7       99.41       99.41     12.32 o 
   2   8   7      536.51      562.73     25.05 o 
   3   8   7        2.13        5.11      6.16 o 
   4   8   7       64.77       63.20     10.25 o 
   5   8   7       90.35       83.60      6.21 o 
   6   8   7       33.54       29.16      4.07 o 
   7   8   7      122.58      129.85      7.36 o 
   8   8   7       23.55       24.19      3.98 o 
   9   8   7       10.40        8.43      3.33 o 
  10   8   7       15.39       15.46      3.67 o 
  11   8   7      161.95      157.77      7.76 o 
  12   8   7       76.45       72.82     20.21 o 
  13   8   7        0.66        4.40      3.74 o 
  14   8   7        0.30        3.32      6.31 o 
 -14   9   7        7.95       12.04      6.77 o 
 -13   9   7        4.01       -5.05      5.05 o 
 -12   9   7      255.26      268.64     15.44 o 
 -11   9   7        3.02        5.78      5.48 o 
 -10   9   7        0.08       -4.53      4.53 o 
  -9   9   7       19.09       19.93      6.14 o 
  -8   9   7      115.55      114.85     10.33 o 
  -7   9   7       22.16       15.74      5.52 o 
  -6   9   7      312.54      316.72     14.12 o 
  -5   9   7      341.75      355.63     14.76 o 
  -4   9   7       37.21       39.78     13.23 o 
  -3   9   7        0.19        2.54      4.83 o 
  -2   9   7      157.12      167.30     10.32 o 
  -1   9   7       41.00       44.56     11.49 o 
   0   9   7      100.09       84.97      8.48 o 
   1   9   7        2.55       -4.48      4.86 o 
   2   9   7      105.83      122.85     13.80 o 
   3   9   7        0.03        1.57      5.68 o 
   4   9   7       24.18       26.34      5.81 o 
   5   9   7      205.60      215.87      8.61 o 
   6   9   7        0.84        0.99      2.64 o 
   7   9   7        0.57       -2.41      2.41 o 
   8   9   7      146.27      158.91     12.18 o 
   9   9   7        1.28        1.12      2.64 o 
  10   9   7       90.42       95.13      7.21 o 
  11   9   7       21.85       16.70      4.07 o 
  12   9   7        4.43        5.17      3.20 o 
  13   9   7        1.85        6.57      4.45 o 
 -13  10   7       52.34       42.66      8.03 o 
 -12  10   7        6.55        2.25     12.15 o 
 -11  10   7       72.43       81.37      9.79 o 
 -10  10   7        0.41        2.90      5.52 o 
  -9  10   7       89.24       87.42      9.58 o 
  -8  10   7       54.54       60.97      8.46 o 
  -7  10   7      158.84      163.92     11.36 o 
  -6  10   7        2.40        1.08      4.48 o 
  -5  10   7       43.33       41.49     14.82 o 
  -4  10   7       29.26       30.67      6.83 o 
  -3  10   7        0.06       -3.84      4.51 o 
  -2  10   7       95.07       97.91     25.38 o 
  -1  10   7       38.91       43.63      7.19 o 
   0  10   7        6.65        7.99      5.92 o 
   1  10   7      215.53      206.30     15.86 o 
   2  10   7      277.79      265.87     17.64 o 
   3  10   7      219.43      209.92     19.61 o 
   4  10   7      180.02      193.48     15.41 o 
   5  10   7       26.85       22.95      8.20 o 
   6  10   7      117.91      107.19      7.37 o 
   7  10   7       12.48        9.64      3.39 o 
   8  10   7        8.16       10.43      3.36 o 
   9  10   7        1.47        1.48      2.89 o 
  10  10   7       40.30       33.04      7.23 o 
  11  10   7      204.45      201.63     12.18 o 
  12  10   7      103.72      101.68      9.51 o 
 -11  11   7        7.08        1.14      5.55 o 
 -10  11   7      150.45      165.33     15.88 o 
  -9  11   7       15.28       22.86      7.75 o 
  -8  11   7       61.07       56.21      8.48 o 
  -7  11   7        2.67       -0.74      5.02 o 
  -6  11   7        0.19       -4.28      4.83 o 
  -5  11   7        1.62       -0.66      9.36 o 
  -4  11   7       16.62       21.34      9.87 o 
  -3  11   7      103.68      100.33     20.89 o 
  -2  11   7        3.57        0.35      4.91 o 
  -1  11   7        0.10       -4.36      4.36 o 
   0  11   7        1.82        5.09      3.47 o 
   1  11   7        5.96       -1.44      3.57 o 
   2  11   7       43.86       39.69      9.14 o 
   3  11   7      127.91      124.32     10.33 o 
   4  11   7      276.93      272.79     13.13 o 
   5  11   7       46.17       57.79      7.61 o 
   6  11   7       45.50       44.19      5.31 o 
   7  11   7        0.08       -0.59      2.94 o 
   8  11   7       31.18       37.87      5.13 o 
   9  11   7       50.98       49.61      7.91 o 
  10  11   7       13.58        6.70      4.59 o 
  -9  12   7        2.37        1.77      5.32 o 
  -8  12   7       19.79       21.04      6.49 o 
  -7  12   7        2.06       -3.99      3.99 o 
  -6  12   7       64.86       64.90      9.31 o 
  -5  12   7        7.02       -1.50      4.66 o 
  -4  12   7       48.37       33.07      6.33 o 
  -3  12   7        0.92        2.38      2.68 o 
  -2  12   7      201.97      188.03     15.45 o 
  -1  12   7        5.00        6.64      6.63 o 
   0  12   7        4.01        9.03      6.55 o 
   1  12   7       13.41       20.21     10.88 o 
   2  12   7       46.03       41.08      4.99 o 
   3  12   7       25.93       28.52      6.06 o 
   4  12   7        5.85        9.23      4.27 o 
   5  12   7       24.20       21.93      6.09 o 
   6  12   7       17.34       11.45      6.19 o 
   7  12   7        1.60        1.13      2.99 o 
   8  12   7        0.07        3.63      3.26 o 
  -6  13   7      157.88      131.34     38.78 o 
  -5  13   7        1.20       -0.82      5.09 o 
  -4  13   7        1.08       -2.53      4.84 o 
  -3  13   7        1.98        5.75      6.45 o 
  -2  13   7       74.90       78.52     12.59 o 
  -1  13   7        1.76       -1.92      5.62 o 
   0  13   7       90.55       98.44     13.54 o 
   1  13   7       18.91       15.52      4.63 o 
   2  13   7       10.00       11.68      4.05 o 
   3  13   7        1.49        3.86      3.56 o 
   4  13   7       39.50       41.03      6.61 o 
   5  13   7       58.03       56.03      7.69 o 
 -16   0   8       82.63       75.97     13.20 o 
 -15   0   8       30.60       21.73      9.12 o 
 -14   0   8       72.61       51.98     11.04 o 
 -13   0   8        8.30        0.05      6.96 o 
 -12   0   8        5.60        6.64      7.43 o 
 -11   0   8        1.66        2.19      6.83 o 
 -10   0   8      337.03      347.78     20.75 o 
  -9   0   8      239.40      239.10     17.42 o 
  -8   0   8      426.55      387.29     21.24 o 
  -7   0   8      399.35      389.00     20.97 o 
  -6   0   8      144.97      147.00     13.27 o 
  -5   0   8       40.68       38.12      8.73 o 
  -4   0   8       37.79       39.70      8.70 o 
  -3   0   8      697.82      679.89     27.98 o 
  -2   0   8       75.57       67.53     10.62 o 
   0   0   8        9.85       12.77      5.37 o 
   1   0   8       95.67      102.90      9.29 o 
   2   0   8      139.00      156.43     11.37 o 
   3   0   8       12.18        0.76      4.91 o 
   4   0   8      150.15      152.55     11.83 o 
   5   0   8       13.99       12.57      5.92 o 
   6   0   8       20.62       16.98      3.97 o 
   7   0   8     1730.51     1841.01     36.25 o 
   8   0   8      545.33      575.07     16.52 o 
   9   0   8        7.77        8.84      3.91 o 
  10   0   8       10.07        9.55      3.95 o 
  11   0   8      204.59      219.19     10.42 o 
  12   0   8       31.04       30.51      5.67 o 
  13   0   8       12.45       15.97      3.82 o 
  14   0   8       40.50       34.27      4.78 o 
  15   0   8        1.53        9.86      5.65 o 
 -16   1   8        4.94        3.01      5.42 o 
 -15   1   8        2.53       -2.71      4.96 o 
 -14   1   8       64.53       68.34      8.58 o 
 -13   1   8        6.84        4.70      5.49 o 
 -12   1   8       90.13       72.11      8.48 o 
 -11   1   8      112.41      115.52     10.31 o 
 -10   1   8      166.72      169.81     10.85 o 
  -9   1   8      185.71      164.58     10.45 o 
  -8   1   8       71.33       57.03      7.36 o 
  -7   1   8       51.81       45.41      6.88 o 
  -6   1   8       10.20        8.15      4.66 o 
  -5   1   8      293.01      290.12     25.21 o 
  -4   1   8        1.59        2.60      2.98 o 
  -3   1   8       22.67       18.87      4.59 o 
  -2   1   8       22.31       20.20      7.20 o 
  -1   1   8        6.08        8.71      3.93 o 
   0   1   8        3.16        7.12      6.44 o 
   1   1   8       21.46       27.67      6.55 o 
   2   1   8       17.74       20.42      5.67 o 
   3   1   8      121.84      117.30     11.04 o 
   4   1   8      259.49      253.79     10.13 o 
   5   1   8      315.17      360.82      9.79 o 
   6   1   8      237.35      248.65      7.10 o 
   7   1   8       16.66       15.01      3.26 o 
   8   1   8      228.91      228.06      9.54 o 
   9   1   8       36.68       31.20      3.61 o 
  10   1   8       29.58       23.42      3.71 o 
  11   1   8        0.03       -2.25      2.44 o 
  12   1   8       12.91        9.30      2.54 o 
  13   1   8       31.20       29.89      3.46 o 
  14   1   8        2.54        5.30      2.50 o 
  15   1   8       21.29       26.50      4.33 o 
 -16   2   8        5.80       -0.69      5.27 o 
 -15   2   8        0.03       -1.83      4.93 o 
 -14   2   8        5.31        5.51      5.34 o 
 -13   2   8       17.30        3.33      6.63 o 
 -12   2   8        6.90       10.86      5.54 o 
 -11   2   8       24.16       16.56      5.66 o 
 -10   2   8        9.76       20.05      5.85 o 
  -9   2   8        2.07       -2.75      4.54 o 
  -8   2   8      347.64      367.19     14.09 o 
  -7   2   8        9.23        9.79      3.45 o 
  -6   2   8       22.40       29.57      5.09 o 
  -5   2   8      255.43      265.67     11.53 o 
  -4   2   8       38.66       37.24      6.43 o 
  -3   2   8      131.12      129.52      9.44 o 
  -2   2   8      627.49      636.43     18.04 o 
  -1   2   8       90.43       99.45     10.65 o 
   0   2   8        0.34       -1.60      3.27 o 
   1   2   8       15.90       20.00      7.75 o 
   2   2   8       66.34       69.87      6.80 o 
   3   2   8      202.00      209.11      9.66 o 
   4   2   8       42.96       38.69      5.39 o 
   5   2   8        2.93        4.43      4.78 o 
   6   2   8       86.94       86.98      5.81 o 
   7   2   8       39.86       41.95      4.59 o 
   8   2   8      651.06      661.90     12.73 o 
   9   2   8      100.31      112.08      5.75 o 
  10   2   8        2.33        1.27      2.11 o 
  11   2   8        1.62       -0.86      2.04 o 
  12   2   8       15.78       26.47      3.55 o 
  13   2   8        4.68        4.09      4.36 o 
  14   2   8       11.30        5.61      2.85 o 
  15   2   8        8.30        8.53      3.50 o 
 -16   3   8        0.36        4.40      6.78 o 
 -15   3   8        1.22       -5.05      5.05 o 
 -14   3   8        7.49        4.16      5.24 o 
 -13   3   8       27.43       30.53      6.91 o 
 -12   3   8      100.36      109.54     21.32 o 
 -11   3   8       10.11       12.43      4.17 o 
 -10   3   8       66.20       57.44      7.34 o 
  -9   3   8       24.62       24.83      4.49 o 
  -8   3   8      102.48       96.32     10.12 o 
  -7   3   8       16.28       10.96      4.53 o 
  -6   3   8      200.32      196.16     10.17 o 
  -5   3   8       26.94       37.70      6.03 o 
  -4   3   8       25.98       32.54      5.57 o 
  -3   3   8       24.03       20.43      4.86 o 
  -2   3   8       18.93       21.56      4.94 o 
  -1   3   8       78.00       84.50      7.68 o 
   0   3   8       99.25      118.49     10.12 o 
   1   3   8        1.02       -2.99      3.40 o 
   2   3   8       88.13       86.39      7.66 o 
   3   3   8        7.29        6.94      4.13 o 
   4   3   8       22.70       15.23      6.22 o 
   5   3   8        8.84        5.15      3.27 o 
   6   3   8       26.99       33.05      4.13 o 
   7   3   8        1.10       -1.05      2.48 o 
   8   3   8       23.72       26.76      3.97 o 
   9   3   8       50.54       53.10      5.09 o 
  10   3   8       23.26       26.49      4.22 o 
  11   3   8       31.11       33.86      4.66 o 
  12   3   8        0.00        1.02      3.39 o 
  13   3   8       11.74       14.52      4.31 o 
  14   3   8       85.49       95.84      6.10 o 
  15   3   8        7.43       16.26      8.12 o 
 -15   4   8       67.27       70.07     10.80 o 
 -14   4   8       28.21       17.73      4.96 o 
 -13   4   8      107.89      112.00      8.18 o 
 -12   4   8        5.94        3.37      4.75 o 
 -11   4   8       30.72       25.91      4.84 o 
 -10   4   8        1.04        1.92      4.30 o 
  -9   4   8       50.89       54.27      5.85 o 
  -8   4   8      276.20      274.96     12.30 o 
  -7   4   8        3.47       -2.71      3.90 o 
  -6   4   8        0.01        2.07      4.10 o 
  -5   4   8      267.62      273.74     11.94 o 
  -4   4   8       18.92       18.46      4.96 o 
  -3   4   8        2.37        6.03      4.19 o 
  -2   4   8        1.01       -0.86      3.75 o 
  -1   4   8      197.39      189.43     14.60 o 
   0   4   8      167.63      169.32      9.45 o 
   1   4   8       39.86       47.59     10.64 o 
   2   4   8       14.23       12.32      4.37 o 
   3   4   8       53.27       53.43     18.62 o 
   4   4   8       52.59       64.35      9.95 o 
   5   4   8       64.88       65.81      9.81 o 
   6   4   8      118.17      136.04     12.35 o 
   7   4   8        3.56        1.79      2.67 o 
   8   4   8        0.90       -2.44      2.82 o 
   9   4   8        0.04        2.16      2.69 o 
  10   4   8        8.25        6.65      3.04 o 
  11   4   8        4.50        0.14      2.88 o 
  12   4   8       34.70       31.60      8.03 o 
  13   4   8        4.67        5.00      3.37 o 
  14   4   8        0.01       -1.74      5.93 o 
 -15   5   8       21.20       15.32      5.32 o 
 -14   5   8       49.21       45.66      6.20 o 
 -13   5   8        2.44        4.99      4.13 o 
 -12   5   8        0.24        0.89      3.88 o 
 -11   5   8       14.72       16.14      4.54 o 
 -10   5   8        2.42        7.97      3.94 o 
  -9   5   8       18.34       11.17      5.25 o 
  -8   5   8       65.81       75.43     13.92 o 
  -7   5   8      131.30      145.39     10.04 o 
  -6   5   8      360.63      354.34     14.12 o 
  -5   5   8        5.04        5.92      4.50 o 
  -4   5   8      233.28      216.01     10.90 o 
  -3   5   8      128.18      136.59     10.64 o 
  -2   5   8        0.63        1.03      4.01 o 
  -1   5   8       85.66       93.70      9.69 o 
   0   5   8        0.01        0.16      3.82 o 
   1   5   8       65.59       69.55      7.13 o 
   2   5   8       47.08       55.75      6.82 o 
   3   5   8       79.64       85.75     11.06 o 
   4   5   8        6.85       11.47      6.47 o 
   5   5   8       25.09       30.31      7.74 o 
   6   5   8        2.18        0.18      5.20 o 
   7   5   8        0.50       -0.79      3.19 o 
   8   5   8      169.45      174.38     15.42 o 
   9   5   8        2.28       -0.05      3.47 o 
  10   5   8        0.19       -2.58      3.49 o 
  11   5   8        4.10        3.30      6.67 o 
  12   5   8       59.93       66.13      7.64 o 
  13   5   8       58.66       60.51      5.99 o 
  14   5   8        0.34       -3.51      6.13 o 
 -14   6   8        0.15        3.94      3.92 o 
 -13   6   8        8.07        8.25      4.34 o 
 -12   6   8        1.47        3.36      3.90 o 
 -11   6   8       39.74       42.87      8.49 o 
 -10   6   8       87.44       80.89      8.88 o 
  -9   6   8       10.89       13.79      5.60 o 
  -8   6   8       22.09       25.44      6.24 o 
  -7   6   8        0.00       -0.39      4.35 o 
  -6   6   8      584.66      605.01     19.20 o 
  -5   6   8       78.25       86.31      8.79 o 
  -4   6   8       23.05       24.32      5.86 o 
  -3   6   8       52.16       67.19      9.16 o 
  -2   6   8        0.07        0.16      4.35 o 
  -1   6   8       17.78       18.96      5.01 o 
   0   6   8      193.97      235.75     15.83 o 
   1   6   8      103.02      117.32      9.23 o 
   2   6   8        0.15        1.87      5.67 o 
   3   6   8       11.44       24.34      7.32 o 
   4   6   8       32.84       24.33      7.70 o 
   5   6   8       57.38       51.70      9.56 o 
   6   6   8        0.23       -1.12      5.71 o 
   7   6   8       20.92       14.13      6.97 o 
   8   6   8       82.91       89.19      8.02 o 
   9   6   8       21.38       24.28      5.12 o 
  10   6   8       59.92       55.87      7.04 o 
  11   6   8        0.57       -2.59      3.85 o 
  12   6   8        2.19        3.04      4.35 o 
  13   6   8        1.80        2.65      7.13 o 
 -13   7   8        2.41       -1.03      3.62 o 
 -12   7   8       28.12       30.08      5.51 o 
 -11   7   8      112.17      122.78     30.54 o 
 -10   7   8        1.91       -2.35      7.68 o 
  -9   7   8       22.68       12.40     11.63 o 
  -8   7   8       88.77       93.74     16.38 o 
  -7   7   8      136.32      159.67     11.02 o 
  -6   7   8       89.31       81.53      8.88 o 
  -5   7   8      175.81      176.35     11.14 o 
  -4   7   8       42.29       48.25     11.26 o 
  -3   7   8      239.34      242.24     12.20 o 
  -2   7   8       22.72       16.16      5.84 o 
  -1   7   8      201.02      200.95     11.12 o 
   0   7   8       49.11       54.04      7.29 o 
   1   7   8       26.90       22.58      7.88 o 
   2   7   8        6.06       10.17      6.26 o 
   3   7   8      117.88      100.87     12.40 o 
   4   7   8       82.84       84.62     11.90 o 
   5   7   8        0.00        4.35      5.99 o 
   6   7   8       11.42       21.07      7.76 o 
   7   7   8       54.56       43.86      9.35 o 
   8   7   8       97.97      103.73      8.75 o 
   9   7   8       15.16       12.64      4.88 o 
  10   7   8        7.93       12.97      4.89 o 
  11   7   8       44.25       51.03      8.14 o 
  12   7   8        0.02        0.21      3.90 o 
 -12   8   8       40.32       25.85      7.12 o 
 -11   8   8      198.78      224.61     13.15 o 
 -10   8   8       58.51       56.27      8.52 o 
  -9   8   8       78.69       79.07     15.76 o 
  -8   8   8        0.28       -1.06      4.86 o 
  -7   8   8       15.46        9.20      5.57 o 
  -6   8   8        0.47       -4.34      4.34 o 
  -5   8   8       84.27       79.42     10.61 o 
  -4   8   8       20.93       30.79     10.75 o 
  -3   8   8        0.02       -4.28      5.78 o 
  -2   8   8        2.04        1.04      4.65 o 
  -1   8   8       23.93       30.61      6.68 o 
   0   8   8       41.89       44.85      9.69 o 
   1   8   8       19.20       11.58      7.06 o 
   2   8   8      133.53      153.82     15.91 o 
   3   8   8       38.71       33.42      8.29 o 
   4   8   8        4.42       -1.90      5.96 o 
   5   8   8        1.39       -2.66      5.17 o 
   6   8   8        1.74        3.08      6.22 o 
   7   8   8        6.80        4.33      5.50 o 
   8   8   8        3.06        2.75      6.31 o 
   9   8   8       10.29       12.39      4.85 o 
  10   8   8       14.39        9.54      6.36 o 
  11   8   8      173.29      172.46     25.90 o 
 -11   9   8       73.01       76.06      9.82 o 
 -10   9   8      102.75      120.69     11.32 o 
  -9   9   8        4.79        6.09      5.73 o 
  -8   9   8       36.58       36.24      7.50 o 
  -7   9   8        0.63       -2.17      4.83 o 
  -6   9   8       80.78       96.90     10.16 o 
  -5   9   8       35.73       39.04      7.44 o 
  -4   9   8        8.10        6.42      5.25 o 
  -3   9   8        0.22       -4.44      4.44 o 
  -2   9   8      126.31      122.08     10.64 o 
  -1   9   8      112.06      106.84      9.80 o 
   0   9   8        6.84        9.68      7.01 o 
   1   9   8        5.74        7.76      6.76 o 
   2   9   8      247.50      253.13     17.88 o 
   3   9   8       28.73       29.45      8.36 o 
   4   9   8        3.14        6.73      6.56 o 
   5   9   8      143.18      163.54     14.94 o 
   6   9   8       95.57      109.33     13.89 o 
   7   9   8        0.41        1.35      5.96 o 
   8   9   8       81.65       76.24     11.71 o 
   9   9   8      140.83      152.24     10.25 o 
  10   9   8        8.78       11.36      4.97 o 
  -9  10   8        0.07       -1.46      5.32 o 
  -8  10   8        4.50        1.30      5.53 o 
  -7  10   8       47.22       35.97     13.51 o 
  -6  10   8       46.96       46.30     14.84 o 
  -5  10   8       49.23       44.38      8.15 o 
  -4  10   8       14.28       10.62      5.33 o 
  -3  10   8        9.66       13.39      6.05 o 
  -2  10   8        0.14       -2.30      5.21 o 
  -1  10   8       83.03       80.95     12.56 o 
   0  10   8        2.93        6.38      7.09 o 
   1  10   8       79.16       81.61     12.61 o 
   2  10   8      189.45      191.20     16.16 o 
   3  10   8       93.07      104.80     13.59 o 
   4  10   8       24.94       20.97      8.02 o 
   5  10   8        0.00       -5.15      5.15 o 
   6  10   8        2.63       -5.67      5.67 o 
   7  10   8       30.55       31.95      9.07 o 
   8  10   8      161.41      137.04     15.35 o 
  -7  11   8       84.31       84.41      9.98 o 
  -6  11   8       11.71        7.41      6.14 o 
  -5  11   8       51.22       45.42      8.01 o 
  -4  11   8        7.79       17.22      6.37 o 
  -3  11   8       56.42       53.39      8.46 o 
  -2  11   8       17.39       19.38      8.46 o 
  -1  11   8       29.95       32.15      9.18 o 
   0  11   8      166.96      158.95     16.67 o 
   1  11   8       21.18       24.08      8.66 o 
   2  11   8       29.41       35.82      9.40 o 
   3  11   8      139.43      109.73     14.10 o 
   4  11   8        0.19        4.26      6.95 o 
   5  11   8        0.60        5.61      6.20 o 
  -2  12   8      197.26      217.04     17.71 o 
  -1  12   8       84.97       65.71     12.11 o 
   0  12   8       52.44       49.38     10.82 o 
 -13   1   9        3.07        5.44      5.51 o 
 -12   1   9        0.20       -2.28      4.88 o 
 -11   1   9        8.91        2.64      5.11 o 
 -10   1   9       11.86       17.25      5.99 o 
  -9   1   9       12.92       11.39      5.66 o 
  -8   1   9        1.68       -2.35      4.43 o 
  -7   1   9        3.84        1.77      6.89 o 
  -6   1   9        2.90        5.78      5.02 o 
  -5   1   9      351.62      338.56     14.50 o 
  -4   1   9        9.28        6.27      4.88 o 
  -3   1   9        1.63        1.25      4.27 o 
  -2   1   9      110.93      100.34     10.35 o 
  -1   1   9       32.28       34.35      9.04 o 
   0   1   9       12.48       22.59      7.30 o 
   1   1   9        7.33        3.65      5.89 o 
   2   1   9       30.53       30.98      5.48 o 
   3   1   9       36.17       28.70      5.26 o 
   4   1   9        2.96        3.76      3.96 o 
   5   1   9       10.04        8.62      6.49 o 
   6   1   9       29.64       26.54      7.56 o 
   7   1   9       10.93       11.98      6.60 o 
   8   1   9        1.12        0.38      5.62 o 
   9   1   9        0.64        3.32      3.97 o 
  10   1   9        8.80        3.34      2.74 o 
  11   1   9      267.52      279.88      7.73 o 
  12   1   9      185.67      194.94      6.58 o 
 -13   2   9       17.40       19.50      6.32 o 
 -12   2   9        3.69       -2.32      5.04 o 
 -11   2   9        4.43       -3.02      7.53 o 
 -10   2   9        5.20        2.42      5.51 o 
  -9   2   9      154.85      147.17     11.73 o 
  -8   2   9      202.01      211.02     11.99 o 
  -7   2   9       12.89        9.93      5.28 o 
  -6   2   9       30.77       23.87      6.16 o 
  -5   2   9      389.72      379.76     27.73 o 
  -4   2   9        0.59        4.08      6.37 o 
  -3   2   9        0.08       -4.76      6.18 o 
  -2   2   9       11.62       15.52      5.75 o 
  -1   2   9       32.21       41.54      6.28 o 
   0   2   9       78.58       82.14      7.94 o 
   1   2   9        3.84       -1.34      4.14 o 
   2   2   9        8.59        9.10      4.37 o 
   3   2   9        2.10       -0.47      3.94 o 
   4   2   9        6.32        7.29      6.05 o 
   5   2   9       35.02       28.88      7.62 o 
   6   2   9       23.26       24.03      8.25 o 
   7   2   9       19.65       13.81      6.93 o 
   8   2   9        4.01       -4.37      6.30 o 
   9   2   9        1.12       -3.27      4.94 o 
  10   2   9       69.38       58.81      8.21 o 
  11   2   9       14.12        5.75      3.62 o 
  12   2   9       42.45       51.40      7.01 o 
 -13   3   9       10.23       11.08      6.39 o 
 -12   3   9       95.78       99.15     10.74 o 
 -11   3   9       35.99       38.05      7.58 o 
 -10   3   9        6.82       10.11      5.59 o 
  -9   3   9        1.74       -1.35      4.54 o 
  -8   3   9       12.99       25.34      6.28 o 
  -7   3   9        0.26        3.76      9.86 o 
  -6   3   9      648.32      656.30     25.23 o 
  -5   3   9       17.10       17.19      5.47 o 
  -4   3   9        3.39        3.52      4.26 o 
  -3   3   9      159.85      172.51     10.03 o 
  -2   3   9       11.72       13.60      5.06 o 
  -1   3   9        2.75       -2.32      4.03 o 
   0   3   9       25.94       20.43      5.19 o 
   1   3   9       61.97       79.97     10.48 o 
   2   3   9        0.91       -1.80      5.06 o 
   3   3   9       37.30       33.55      8.38 o 
   4   3   9       29.92       19.93      7.29 o 
   5   3   9       24.80       22.48      7.52 o 
   6   3   9        1.91        2.31      5.90 o 
   7   3   9       87.26       89.04     12.12 o 
   8   3   9       30.72       19.22      7.98 o 
   9   3   9       22.99       22.40      5.29 o 
  10   3   9       10.95        7.06      4.47 o 
  11   3   9        0.00       -1.40      3.07 o 
 -12   4   9       26.47       36.12     10.70 o 
 -11   4   9       19.50       18.92      6.58 o 
 -10   4   9      115.39      112.50     10.83 o 
  -9   4   9       81.90       92.46      7.70 o 
  -8   4   9       32.34       41.46      6.45 o 
  -7   4   9       89.41      101.57     11.41 o 
  -6   4   9       17.10       15.97      5.52 o 
  -5   4   9       45.13       47.99      7.18 o 
  -4   4   9      170.74      170.42     10.33 o 
  -3   4   9       10.03        3.54      4.84 o 
  -2   4   9       22.58       30.61      6.02 o 
  -1   4   9        4.28       10.58      5.13 o 
   0   4   9       90.30      104.17      9.44 o 
   1   4   9        0.08       -2.27      4.41 o 
   2   4   9       17.71       23.21      5.53 o 
   3   4   9        0.00        2.79      5.98 o 
   4   4   9       40.69       37.71      8.59 o 
   5   4   9        0.01        2.54      5.92 o 
   6   4   9       12.90        9.60      6.64 o 
   7   4   9        6.51        1.11      6.19 o 
   8   4   9       31.56       21.03      7.87 o 
   9   4   9        5.02        7.89      7.04 o 
  10   4   9       36.21       39.81      9.67 o 
  11   4   9        4.14        6.79      3.59 o 
 -12   5   9        0.27        0.95      4.22 o 
 -11   5   9       28.84       29.29      6.40 o 
 -10   5   9      116.71      123.40      8.87 o 
  -9   5   9       10.73       11.03      4.23 o 
  -8   5   9       16.58       16.24      6.03 o 
  -7   5   9       71.12       67.81      8.41 o 
  -6   5   9       19.28       26.28      6.50 o 
  -5   5   9       81.74       97.99     16.15 o 
  -4   5   9        0.55       -0.05      4.80 o 
  -3   5   9       86.36      109.76      9.76 o 
  -2   5   9      462.85      526.02     23.42 o 
  -1   5   9        0.20        4.43      5.08 o 
   0   5   9        0.30        0.97      4.55 o 
   1   5   9       25.03       26.09      5.91 o 
   2   5   9       15.86        7.37      6.62 o 
   3   5   9      104.15      119.04     13.68 o 
   4   5   9       41.23       40.55      9.03 o 
   5   5   9        5.98        9.03      6.62 o 
   6   5   9       39.51       53.76     10.14 o 
   7   5   9        0.85        5.73      6.66 o 
   8   5   9       65.59       53.41     10.65 o 
   9   5   9        0.04       -2.93      6.05 o 
  10   5   9        0.02       -5.13      6.19 o 
 -11   6   9       31.61       33.70      5.87 o 
 -10   6   9       14.66       14.82      4.63 o 
  -9   6   9        1.97       -6.64     11.92 o 
  -8   6   9        2.73        1.50      5.23 o 
  -7   6   9       30.01       26.54      9.86 o 
  -6   6   9        0.27        2.25      5.35 o 
  -5   6   9       81.83       83.63      9.37 o 
  -4   6   9      202.95      213.00     12.54 o 
  -3   6   9        2.79        8.05      5.38 o 
  -2   6   9       13.80       12.36      5.82 o 
  -1   6   9       24.21       23.67      7.90 o 
   0   6   9       68.35       64.33      8.28 o 
   1   6   9       11.63       22.42      8.07 o 
   2   6   9        0.41       -5.45      5.45 o 
   3   6   9       56.68       52.33     10.29 o 
   4   6   9       35.82       29.88      8.82 o 
   5   6   9       45.10       46.51      9.69 o 
   6   6   9       32.02       41.23      9.55 o 
   7   6   9        0.15        2.19      6.76 o 
   8   6   9       20.32       37.37      9.25 o 
   9   6   9       58.70       43.18     10.33 o 
  -9   7   9      174.53      191.42     22.48 o 
  -8   7   9        6.07        3.78      5.59 o 
  -7   7   9       32.29       33.73      7.45 o 
  -6   7   9       43.19       44.90     10.93 o 
  -5   7   9       12.22        9.85      5.97 o 
  -4   7   9       28.55       32.09      7.30 o 
  -3   7   9       25.73       23.45      6.56 o 
  -2   7   9      264.60      314.66     14.61 o 
  -1   7   9      108.77      119.77     10.53 o 
   0   7   9       11.49       10.45      7.78 o 
   1   7   9        0.27       -5.81      5.81 o 
   2   7   9       24.83       21.32      8.07 o 
   3   7   9       37.94       35.31      9.29 o 
   4   7   9        6.36        0.40      6.32 o 
   5   7   9       41.90       48.75     10.24 o 
   6   7   9        0.22        2.13      6.61 o 
   7   7   9       19.49       29.75      8.78 o 
   8   7   9       46.42       47.15     10.51 o 
  -8   8   9        0.54       -3.43      6.04 o 
  -7   8   9        1.97       -5.44      5.44 o 
  -6   8   9       11.31        8.07      7.01 o 
  -5   8   9        4.18       -0.31      5.28 o 
  -4   8   9        0.01        1.72      7.23 o 
  -3   8   9      111.49      114.14     13.83 o 
  -2   8   9        3.38        0.88      5.41 o 
  -1   8   9      157.78      175.49     17.84 o 
   0   8   9       11.70        4.10      7.22 o 
   1   8   9       80.73       90.18     13.22 o 
   2   8   9        2.96       -4.81      6.00 o 
   3   8   9       11.97       15.38      8.09 o 
   4   8   9      420.74      407.06     23.15 o 
   5   8   9        0.97       -2.06      6.30 o 
   6   8   9        1.46        1.57      6.55 o 
   7   8   9      145.20      129.74     15.33 o 
  -6   9   9       57.67       56.68     14.32 o 
  -5   9   9        3.70        0.27      6.83 o 
  -4   9   9      219.47      246.13     13.85 o 
  -3   9   9      123.10      115.44     11.18 o 
  -2   9   9        0.01       -2.12      6.84 o 
  -1   9   9       20.64       27.90      9.44 o 
   0   9   9       60.67       85.68     13.05 o 
   1   9   9       35.51       43.60     10.40 o 
   2   9   9        9.37        7.89      7.23 o 
   3   9   9        0.03       -1.91      6.84 o 
   4   9   9       12.75       17.83      8.15 o 
  -9   0  10       50.66       49.35     11.21 o 
  -8   0  10       23.87       26.40      9.48 o 
  -7   0  10      222.16      203.84     17.58 o 
  -6   0  10      195.21      176.77     16.48 o 
  -5   0  10       87.48      103.06     14.32 o 
  -4   0  10       29.71       32.54      9.54 o 
  -3   0  10      136.21      120.43     15.00 o 
  -2   0  10       18.92       31.04      9.33 o 
  -1   0  10      206.85      185.09     15.49 o 
   0   0  10       51.95       76.49     11.94 o 
   1   0  10       23.17       17.05      7.41 o 
   2   0  10       11.61       26.03      7.93 o 
   3   0  10       35.62       43.98      9.30 o 
  -9   1  10       80.84       76.63     17.29 o 
  -8   1  10       73.62       75.24      9.24 o 
  -7   1  10        6.62        5.30      5.22 o 
  -6   1  10        2.68        2.06      5.13 o 
  -5   1  10       39.96       35.04      7.15 o 
  -4   1  10       15.82       25.02      6.26 o 
  -3   1  10      167.34      161.23     11.37 o 
  -2   1  10        3.48        4.80      4.71 o 
  -1   1  10       23.00       22.52      6.34 o 
   0   1  10        0.45       -0.75      8.41 o 
   1   1  10        6.58       10.14      4.91 o 
   2   1  10        0.45        7.13      4.61 o 
   3   1  10        5.93       16.37      4.93 o 
  -9   2  10        0.67        5.02      5.57 o 
  -8   2  10       87.04       82.10     15.21 o 
  -7   2  10        3.81       -3.89      4.67 o 
  -6   2  10       75.42       79.09      9.26 o 
  -5   2  10        6.96        8.62      5.38 o 
  -4   2  10       30.26       30.59      6.56 o 
  -3   2  10       13.13       20.25      5.78 o 
  -2   2  10        2.87        6.55      4.82 o 
  -1   2  10       60.74       65.03     10.34 o 
   0   2  10      262.91      269.99     19.02 o 
   1   2  10       25.21       17.39      8.54 o 
   2   2  10        0.51        6.10      7.12 o 
   4   2  10        2.78        3.10      6.28 o 
   5   2  10       35.33       37.80      9.15 o 
   6   2  10        3.14        1.10      6.59 o 
   7   2  10       34.26       27.24      8.64 o 
  -8   3  10       18.49       12.79      5.86 o 
  -7   3  10       41.87       41.91      9.94 o 
  -6   3  10      147.03      140.88     11.61 o 
  -5   3  10       12.81       15.19      7.50 o 
  -4   3  10      184.70      184.83     13.43 o 
  -3   3  10       57.90       35.43      9.94 o 
  -2   3  10        0.32       10.13      7.92 o 
  -1   3  10        0.97       -5.36      6.96 o 
   0   3  10        0.03        1.60      4.53 o 
   1   3  10       23.47       20.08      5.95 o 
   2   3  10       24.37       32.30      8.41 o 
   3   3  10       10.56       12.88      7.47 o 
   4   3  10       56.93       60.75     10.76 o 
   5   3  10       18.30       23.12      8.22 o 
   6   3  10       39.55       34.05      8.98 o 
  -7   4  10        5.93        5.08     13.32 o 
  -6   4  10       29.57       33.47     13.68 o 
  -5   4  10       35.82       33.44     11.10 o 
  -4   4  10        0.12       -6.93      6.93 o 
  -3   4  10       54.22       59.97      9.79 o 
  -2   4  10       86.30       92.64      9.22 o 
  -1   4  10        0.52        2.60      4.65 o 
   0   4  10        0.52       -2.08      4.69 o 
   1   4  10      161.41      183.91     15.13 o 
   2   4  10       46.78       60.91     10.83 o 
   3   4  10        0.09        5.34      6.68 o 
   4   4  10        2.91        9.87      7.33 o 
   5   4  10        4.51       -0.03      6.45 o 
   6   4  10        5.05        4.24      7.53 o 
  -6   5  10       72.54       78.93      9.28 o 
  -5   5  10       13.93       14.77      7.32 o 
  -4   5  10       21.60       28.44     11.65 o 
  -3   5  10        5.14       -0.03      5.18 o 
  -2   5  10       83.92       75.71     10.80 o 
  -1   5  10       61.14       53.94      7.71 o 
   0   5  10       15.92       23.47      8.47 o 
   1   5  10        5.67        8.17      7.64 o 
   2   5  10        6.02        2.83      6.68 o 
   3   5  10       87.32       77.68     11.82 o 
   4   5  10       23.39       25.02      8.30 o 
  -4   6  10      349.47      355.08     23.53 o 
  -3   6  10       39.47       45.69      8.19 o 
  -2   6  10        1.17       -2.82      5.49 o 
  -1   6  10        8.60        9.94      6.17 o 
   0   6  10        0.04        2.12      6.60 o 
   1   6  10        9.84       -4.19      6.52 o 
   2   6  10       80.00       95.66     13.61 o 
                                                 
